# Supplementary material for: Bioengineered Pancreas–Liver Crosstalk in a Microfluidic Coculture Chip Identifies Human Metabolic Response Signatures in Prediabetic Hyperglycemia
Source: Adv Sci (Weinh). 2022 Oct 26;9(34):2203368. doi: 10.1002/advs.202203368 (PMC9731722; doi:10.1002/advs.202203368)
Supplement: Supplementary file 2 — Supplemental Table 2 [file ADVS-9-2203368-s003.xlsx]

## Sheet: Sheet1
	Gene	Islets LG	Islets HG	log2(FC)	P value
1	KDELR2	46.7137	57.8933	0.30955	1.16039e-05
2	YTHDF2	18.8724	27.2967	0.532443	0.000100908
3	ZNF557	1.22752	0.153997	-2.99477	0.000127558
4	EIPR1	14.4667	7.72899	-0.904387	0.000161926
5	ZFAS1	24.8795	12.9217	-0.945162	0.000166408
6	IFI27L1	9.39174	1.11926	-3.06884	0.000220745
7	BET1L	17.4867	26.3856	0.593494	0.000222297
8	YWHAB	61.4695	80.1827	0.38342	0.0002977
9	COX17	64.1561	33.6849	-0.929483	0.000413389
10	NCK1	9.69411	3.73506	-1.37598	0.000517481
11	EDARADD	39.9575	22.2558	-0.844282	0.000524399
12	ADK	13.8371	6.98872	-0.985443	0.000699381
13	SLC25A35	0.990372	6.06418	2.61427	0.000768666
14	CCNH	14.0697	7.58679	-0.891034	0.000923181
15	COASY	16.1101	25.0325	0.635837	0.00105173
16	FTSJ1	8.40842	4.97517	-0.757088	0.00107636
17	RGS2	14.4145	5.82456	-1.3073	0.00107809
18	ZZZ3	14.6047	8.35339	-0.805998	0.00113363
19	RCBTB1	19.8622	11.7987	-0.751397	0.00115592
20	DAXX	13.8347	21.6037	0.642991	0.00119952
21	MAMLD1	4.41016	9.57978	1.11916	0.0012617
22	TBL1X	15.7819	22.1462	0.48879	0.00132531
23	PTS	32.9549	11.3107	-1.5428	0.00132832
24	CHAF1B	0.73906	0.067044	-3.46251	0.00138372
25	TECR	107.309	142.349	0.407662	0.00141138
26	MYRF	10.5217	16.5568	0.654049	0.00147382
27	CEP162	2.05511	0.318157	-2.6914	0.00149325
28	TXNDC15	26.8535	17.1012	-0.651012	0.00149433
29	SHISA5	39.1316	59.1713	0.596562	0.0016251
30	CAPNS1	85.9938	116.074	0.432746	0.00163396
31	NET1	9.06944	5.47589	-0.727921	0.00166663
32	CALR	408.572	520.445	0.349157	0.00167753
33	SREBF1	38.1004	60.5851	0.669155	0.00186385
34	ATAT1	1.91294	3.56961	0.899972	0.00191066
35	FAM135B	4.18643	6.30886	0.591659	0.00195658
36	PTOV1	48.0107	63.6951	0.407824	0.00199585
37	MLF2	67.8316	106.968	0.657149	0.00213907
38	HECTD1	19.2828	26.3408	0.449986	0.00217617
39	EIF3D	46.1916	28.048	-0.719734	0.00219975
40	CIPC	9.29047	12.6247	0.442427	0.00220381
41	CYFIP1	11.9651	19.6838	0.718175	0.00222792
42	RPL13AP6	3.69466	0.845786	-2.12708	0.00224152
43	THAP10	2.37789	0.292016	-3.02556	0.00228826
44	ABCD4	8.54107	4.59096	-0.895621	0.00232842
45	SCAMP3	20.9915	32.2222	0.61825	0.00234732
46	WDR17	5.17366	2.82171	-0.874616	0.00238607
47	PTGS2	2.18323	6.28789	1.52611	0.00241494
48	SELENON	17.7403	30.9453	0.802686	0.00246143
49	GJD2	16.7776	26.4293	0.655597	0.002595
50	GRN	156.531	217.014	0.471344	0.00262566
51	GRINA	52.06	83.6153	0.68359	0.00262728
52	WDR55	7.75704	12.86	0.729317	0.00269062
53	UBXN1	75.5751	45.1626	-0.742782	0.00273331
54	COG6	14.1486	7.7909	-0.860795	0.00277653
55	RNA5-8SN1	33.756	82.0668	1.28165	0.00277946
56	ZNF589	3.70167	1.01455	-1.86734	0.00278234
57	SREBF2	45.1417	60.831	0.430345	0.00278594
58	KRT10-AS1	2.18032	7.91127	1.85937	0.00282861
59	MTCL1	3.71035	11.8366	1.67362	0.00284656
60	ZFAND1	25.6526	8.55927	-1.58354	0.00288922
61	ATP6V1C1	19.039	14.2173	-0.421311	0.00299441
62	TMEM200A	37.5094	68.7689	0.874504	0.00300602
63	CCDC106	9.38082	19.2241	1.03513	0.00302165
64	ZNF230	2.21389	0.49095	-2.17293	0.00323367
65	RN7SK	2.5287	9.63337	1.92965	0.00327253
66	COMMD6	8.62191	2.91766	-1.56319	0.00327927
67	RNA5-8SN3	38.7164	93.3515	1.26973	0.0032957
68	AHI1	16.2443	11.3839	-0.512935	0.00331322
69	NAP1L3	12.6438	8.26122	-0.614004	0.0034566
70	VDR	3.96045	6.79751	0.779342	0.00354844
71	KPNA2	9.10297	18.3353	1.01021	0.00361613
72	USP53	3.33057	1.52095	-1.1308	0.00362837
73	RBM47	29.3911	45.0956	0.617608	0.00362857
74	ARMCX1	22.8425	14.5863	-0.647107	0.00377402
75	SLC35B2	22.1136	31.5266	0.511639	0.00385479
76	PCIF1	14.9469	9.85176	-0.601393	0.00396602
77	STIP1	66.1626	84.4261	0.351673	0.00398056
78	HAUS1	7.95025	2.53591	-1.6485	0.00402745
79	ESYT1	38.8282	59.1193	0.606525	0.00403872
80	PFN1	158.576	241.871	0.609068	0.00405075
81	LIMK1	6.19304	12.0713	0.962859	0.00405874
82	BAIAP2-DT	11.9246	18.1145	0.603207	0.00406164
83	UBA3	20.6326	10.0151	-1.04274	0.00421738
84	CSGALNACT2	5.78284	7.63821	0.401455	0.00424449
85	FAM171B	9.73542	5.56648	-0.806478	0.00426168
86	TRIM23	6.91348	3.15714	-1.13079	0.00430689
87	MGRN1	22.9822	39.2413	0.771859	0.00433033
88	ZNF154	2.8916	0.965863	-1.58198	0.00448511
89	PTK2	41.6091	50.024	0.26572	0.00450774
90	HSPB1	100.616	167.978	0.739417	0.0045221
91	NDUFS3	38.1255	16.0283	-1.25013	0.00454109
92	MRGBP	4.41128	1.98659	-1.1509	0.00457409
93	RNA5-8SN2	42.6607	102.906	1.27035	0.00466373
94	USP40	7.38082	3.63296	-1.02263	0.0046833
95	RPL35	206.709	98.3701	-1.07131	0.00470604
96	PNMA8C	0.982024	4.08654	2.05705	0.00471164
97	ACTN4	71.9455	109.908	0.611326	0.00472461
98	MBP	22.1357	13.4464	-0.71916	0.00475441
99	CYP51A1	62.0512	80.3632	0.373076	0.00482907
100	RHOA	130.169	164.611	0.338669	0.00497098
101	TMPRSS6	3.01772	6.19909	1.0386	0.00497979
102	NUCKS1	76.9234	66.3123	-0.214147	0.00501479
103	PPP4C	41.4563	33.7582	-0.296352	0.00502827
104	HNRNPA1P10	16.1019	24.0618	0.579513	0.00507739
105	C2CD4B	26.2728	49.632	0.917702	0.00509117
106	LGALS8	7.21332	12.581	0.802507	0.00510897
107	BOD1L1	7.28769	5.3117	-0.456287	0.00539778
108	ENOPH1	25.2052	14.5891	-0.78883	0.00547327
109	ARHGDIA	118.749	180.39	0.603209	0.00548793
110	SYN1	17.3045	29.0136	0.745582	0.00550007
111	TRPM4	3.27744	5.64055	0.783268	0.00562323
112	ERAP1	5.39317	9.92841	0.880428	0.0056744
113	GTF3C3	7.83011	5.47545	-0.516054	0.00596772
114	ARMC7	3.57765	5.3153	0.57114	0.00599508
115	ANKS3	8.55122	3.41454	-1.32444	0.00607474
116	NSMCE4A	7.12624	2.19576	-1.69842	0.00608322
117	MIGA1	9.59146	5.71391	-0.747273	0.00623023
118	ERO1B	238.427	132.205	-0.850767	0.0062557
119	NABP2	16.2892	8.63177	-0.91619	0.00628954
120	NAA38	25.5516	9.1685	-1.47866	0.00633017
121	CEP44	4.94934	0.880621	-2.49064	0.00637238
122	ZNF252P	8.45454	4.04554	-1.0634	0.00643208
123	GOPC	15.2288	11.4861	-0.406918	0.00647073
124	PNPT1	6.83287	3.28534	-1.05645	0.00647958
125	AP1B1	30.4867	42.3564	0.474401	0.00648413
126	MICALL2	0.828192	2.82317	1.76928	0.00648418
127	NDUFA10	12.2227	16.3873	0.423015	0.00649866
128	HECTD2	5.02159	2.13509	-1.23385	0.00668464
129	CTNND1	31.7816	44.8218	0.496012	0.00669667
130	TMCC2	8.46855	14.9364	0.818649	0.00671067
131	TJP3	3.4726	9.68316	1.47946	0.00671618
132	ANKRD12	13.0911	8.38917	-0.641986	0.0068379
133	TYSND1	4.59055	3.35305	-0.453193	0.00684748
134	ZNF334	2.52163	0.719134	-1.81003	0.00686064
135	ATP6V0C	157.773	234.725	0.573125	0.00688503
136	TMBIM1	54.3929	77.6316	0.513224	0.00693336
137	FAM189A1	0.623955	2.99198	2.26159	0.0069666
138	CAMK2D	21.4027	16.5874	-0.367706	0.00699452
139	C22orf39	6.55732	3.13539	-1.06446	0.00699594
140	SCD	131.098	216.925	0.726549	0.00702691
141	MUC13	51.2004	78.2209	0.611397	0.00705994
142	G6PC3	23.5201	38.8673	0.72466	0.00706247
143	MRPL40	22.3361	11.0712	-1.01257	0.00708291
144	FXR1	53.7144	33.4194	-0.684624	0.00721225
145	VDAC1	66.8508	95.1648	0.509483	0.00737673
146	SLC25A1	41.7117	52.7393	0.338426	0.00745429
147	CANT1	13.7487	17.6357	0.359206	0.00751279
148	SLC20A2	20.1596	16.5098	-0.288143	0.00751788
149	TRIQK	19.3617	11.7201	-0.72422	0.00754873
150	TSPYL1	42.2612	57.9797	0.456215	0.00755517
151	PXDC1	3.18418	8.96162	1.49284	0.00769888
152	OTULINL	14.2095	6.54775	-1.11778	0.00771628
153	VGF	451.961	711.005	0.653662	0.00795214
154	MTERF2	8.70849	3.39125	-1.36061	0.00806906
155	EIF4EBP2	11.7484	14.626	0.316071	0.00809507
156	CDK16	17.4554	25.8127	0.564406	0.00815567
157	USP1	14.9637	8.21805	-0.8646	0.00823836
158	SLC35A5	8.66431	5.30818	-0.706866	0.00832677
159	TSR2	15.8551	19.9624	0.332343	0.00833722
160	BTBD3	46.4463	34.3318	-0.436015	0.00834852
161	MTIF3	21.453	11.0495	-0.957195	0.00834965
162	DYNC1I2	40.4203	36.9472	-0.129613	0.0083539
163	ZDHHC18	3.9811	5.95344	0.580559	0.00836829
164	PARVA	6.93802	9.03279	0.380647	0.00838794
165	ZFP64	3.3238	5.47702	0.720557	0.00847664
166	EIF3H	35.0058	27.1162	-0.368436	0.00853309
167	TMC4	19.2631	27.809	0.529714	0.00854204
168	ZNF577	1.32488	0.388369	-1.77036	0.00857512
169	GARS1	39.7782	54.248	0.447591	0.00858735
170	INAVA	1.44064	2.83036	0.974269	0.00870004
171	ANKRD16	2.1454	0.668911	-1.68136	0.00873619
172	ACLY	172.522	259.503	0.588972	0.00878002
173	PHLDB2	20.4792	14.8623	-0.462508	0.00878262
174	RUNX1T1	7.14661	2.98044	-1.26173	0.00882097
175	AKT2	19.2182	14.1086	-0.445901	0.00898042
176	ZFP28	3.99946	2.45012	-0.706951	0.00900774
177	HNRNPAB	45.6137	59.4719	0.382741	0.00918463
178	ABCC1	3.6453	5.79688	0.669238	0.00923623
179	TP53INP2	7.70495	18.8299	1.28917	0.00935108
180	FLOT1	91.3597	66.2062	-0.464593	0.00935389
181	RBM14	8.05376	14.0942	0.807366	0.00943662
182	GMFB	16.1054	11.256	-0.516852	0.00944778
183	CTNNA1	61.1235	80.6461	0.399877	0.00951181
184	NR0B1	17.6219	6.84228	-1.36482	0.00957041
185	STAU1	28.9641	44.1013	0.606554	0.00959236
186	ZNF76	15.7403	10.3698	-0.602083	0.00961726
187	BRD2	61.2772	74.9335	0.290261	0.0096385
188	ZNF639	16.2375	8.62039	-0.913508	0.00977285
189	STK40	30.0664	46.4032	0.626074	0.00978336
190	CEP104	9.01031	5.62593	-0.679485	0.00979481
191	DENND2B	16.012	24.3754	0.606272	0.009849
192	TWF1	34.7669	22.7227	-0.613577	0.00986865
193	APEX2	2.81597	4.94964	0.813694	0.00990358
194	ZNF420	3.83136	1.52203	-1.33186	0.00994235
195	ZC2HC1C	2.4805	1.07713	-1.20344	0.00994754
196	ZNF277	7.07249	2.33786	-1.59703	0.00997823
197	GIT2	6.12649	10.2543	0.743098	0.00997944
198	MMP15	17.1239	26.9365	0.653545	0.00999653
199	ITGB8	4.06942	3.28422	-0.309271	0.0100279
200	BEX5	40.6099	18.0594	-1.16908	0.0100615
201	LYRM7	7.17356	4.18258	-0.778295	0.0100985
202	CUX1	20.7052	28.6716	0.469629	0.0101053
203	ATP6V0A2	8.10541	4.6648	-0.797071	0.0101463
204	UBA1	65.4991	84.1077	0.360762	0.0101783
205	VBP1	22.721	13.5394	-0.746858	0.0102293
206	MCEE	9.58387	1.50575	-2.67012	0.0102534
207	SCYL3	2.40071	1.27034	-0.918249	0.0102576
208	ZNF703	8.2172	15.7397	0.937693	0.010381
209	SCAMP4	20.8308	30.3847	0.54463	0.010475
210	CCL15	0.536389	4.14939	2.95155	0.0105131
211	RIN2	35.7675	21.7865	-0.715216	0.0105314
212	ZNF570	2.87945	0.999856	-1.526	0.0105704
213	SUPT6H	27.5826	38.1996	0.469801	0.0105955
214	BCAP31	102.211	122.248	0.258257	0.0106522
215	SACM1L	23.9962	15.7185	-0.61034	0.0106556
216	CFL1	175.132	223.695	0.353093	0.010762
217	SLC38A4	26.7616	14.536	-0.88054	0.0107904
218	POLG2	3.2983	1.29878	-1.34457	0.0108493
219	FURIN	55.1777	85.0191	0.623702	0.0110099
220	TXNDC11	25.1693	32.0415	0.348277	0.0110153
221	RASGRF2	2.25456	1.16017	-0.958505	0.0110785
222	SPAG9	27.1622	20.2635	-0.422718	0.0110971
223	PABPC1	153.343	179.734	0.229105	0.0111025
224	SCN8A	2.2837	1.38113	-0.725521	0.0111105
225	CPA3	0.335679	1.35168	2.0096	0.0111408
226	SPON1	3.56916	1.35726	-1.39489	0.0111435
227	SKP1	21.7711	16.5487	-0.395694	0.0111996
228	SEC61A1	93.5972	119.797	0.356057	0.0112871
229	RPS21	153.675	75.152	-1.032	0.0113177
230	RHOBTB1	4.42749	2.41886	-0.872164	0.0113186
231	MEIS3	12.3164	17.6649	0.520302	0.0113718
232	RNF7	15.7131	9.67291	-0.699945	0.011401
233	DARS1	26.7512	19.457	-0.459315	0.0114169
234	ABHD10	18.2471	11.0125	-0.72853	0.01143
235	MRC1	2.9849	1.34566	-1.14937	0.0114735
236	ZNF85	3.52539	0.408405	-3.10971	0.0118069
237	MAOB	6.01246	14.3231	1.25231	0.0118667
238	FBXO45	5.56592	3.55462	-0.646926	0.0118807
239	ARX	17.7015	28.3952	0.681781	0.0119134
240	PRMT6	19.6756	11.8376	-0.733028	0.011976
241	SLC1A4	11.3655	16.2967	0.519914	0.0119876
242	SLX9	12.4565	7.56907	-0.718707	0.0119951
243	CLUAP1	6.54854	4.15826	-0.655195	0.0120793
244	KIAA1217	2.98551	6.49135	1.12054	0.0121056
245	SENP8	1.62384	0.720046	-1.17325	0.0121259
246	CHPF	84.4983	104.306	0.303832	0.0121426
247	NACAD	2.89176	4.744	0.714154	0.0122005
248	CHCHD3	20.7931	12.1066	-0.780308	0.012403
249	COBL	15.2565	20.9592	0.458164	0.0124504
250	F8A3	2.99457	5.20892	0.798635	0.0125531
251	SCARF1	1.05335	0.127431	-3.0472	0.0126209
252	POLE3	9.56364	5.50948	-0.795643	0.0126234
253	MANEA	3.73613	2.7282	-0.453594	0.0127353
254	CREBRF	6.02347	2.39827	-1.3286	0.0128258
255	SERF1A	10.0844	4.92975	-1.03254	0.0128779
256	PRSS8	6.16723	22.9803	1.8977	0.012938
257	TXNDC9	9.89072	4.62697	-1.09601	0.0130577
258	PIP4K2C	24.7963	34.4902	0.476064	0.0130977
259	ZC3H11A	15.5338	3.42014	-2.18329	0.0131232
260	TRPM7	9.33216	6.27043	-0.573646	0.0131457
261	LPIN1	14.6474	27.4853	0.908014	0.0131478
262	DPY19L4	5.85939	3.46657	-0.757242	0.0132237
263	SPRYD7	10.9763	8.76031	-0.325332	0.0132522
264	CPSF4	11.8867	3.64233	-1.70641	0.0132959
265	ME2	9.74143	6.19462	-0.653118	0.0133048
266	SLC16A12	15.2894	9.35499	-0.708727	0.0133127
267	FKBP1A	60.0619	89.7386	0.579279	0.0133453
268	ALKBH1	5.02533	2.97036	-0.758581	0.0133711
269	ZNF514	3.88066	1.35812	-1.51469	0.0135055
270	THUMPD3-AS1	7.56714	1.57004	-2.26895	0.0136004
271	GLRA1	19.9621	13.3479	-0.580653	0.0137609
272	DBNDD1	5.36455	15.9935	1.57596	0.0138018
273	ADAP2	0.894526	2.65509	1.56956	0.0139892
274	NUDCD3	7.5887	11.648	0.61816	0.014018
275	PCDHGC3	14.4036	22.3567	0.634282	0.014023
276	FAM200B	18.0731	6.86933	-1.3956	0.0140336
277	CHD2	19.0079	24.4058	0.360628	0.0140381
278	CCDC82	6.09679	2.67298	-1.1896	0.0140825
279	ZNF793	2.40036	1.38227	-0.796218	0.0141463
280	TMEM198	10.6371	16.8787	0.666093	0.0142338
281	LHPP	7.95273	14.7055	0.886837	0.0142715
282	MRPL3	29.8604	20.1137	-0.570054	0.0142744
283	PTPA	35.2949	46.8826	0.409593	0.0143399
284	RAC1	58.7002	75.1699	0.356791	0.0145084
285	DAB2IP	5.30767	9.99929	0.913747	0.0145167
286	HABP4	21.0007	31.2816	0.574875	0.0146471
287	MASTL	2.58248	1.07362	-1.26627	0.0147084
288	FNTA	21.6245	12.7569	-0.761391	0.0147756
289	SERF1B	10.6641	5.15035	-1.05002	0.0148256
290	BCAR1	29.4727	46.5536	0.659515	0.0148775
291	SNAPC4	3.35233	5.215	0.637503	0.0149277
292	ZBTB7B	11.6172	16.1434	0.474687	0.0149751
293	RUFY3	33.3221	21.4345	-0.636543	0.0149756
294	HS1BP3	8.9332	4.52584	-0.980994	0.0150525
295	TMEM176B	77.1411	127.344	0.723164	0.0151143
296	PARP1	35.2858	45.367	0.362555	0.0151156
297	PPP1R10	12.6161	18.4542	0.548683	0.0151668
298	NOP10	30.2673	22.5308	-0.425858	0.0151794
299	FAF2	13.0624	18.5989	0.50979	0.0151984
300	ISCU	82.6846	65.417	-0.337954	0.0152267
301	GOLT1B	10.4529	6.63106	-0.656589	0.015233
302	DNAJC22	6.40124	11.5757	0.85467	0.0153746
303	ANKS1A	7.4018	9.8251	0.408597	0.0153844
304	RAP2C	5.52841	3.62033	-0.610743	0.0155064
305	BLNK	0.190946	1.11616	2.54731	0.0155441
306	PTPN3	19.3735	15.1895	-0.351012	0.0155736
307	VPS13A	8.37923	6.2004	-0.434456	0.015639
308	ARF4	66.2981	93.4632	0.495431	0.0157146
309	TP53BP1	18.2047	25.5397	0.488431	0.0158504
310	PYGB	21.7329	29.823	0.456547	0.0159835
311	TAGLN2	101.626	150.213	0.563739	0.0160007
312	CTSD	326.096	492.777	0.595638	0.0160307
313	PRKD2	8.86891	17.4708	0.978117	0.0161296
314	AGT	18.1055	47.839	1.40176	0.0161539
315	DTWD1	3.68326	0.542759	-2.7626	0.0162226
316	ARSA	15.3662	21.274	0.469331	0.0162282
317	SMARCA1	54.3135	45.8972	-0.242903	0.0162762
318	FAM20A	0.420448	2.20184	2.38871	0.0162811
319	HGSNAT	16.6828	27.1126	0.700596	0.0163028
320	MROH1	11.572	8.79122	-0.396508	0.016498
321	CEP290	3.1869	1.00506	-1.66487	0.0165156
322	PABPC4	30.7803	41.4261	0.428533	0.016526
323	WARS1	37.95	55.3747	0.545127	0.016576
324	NUP93	2.25512	5.12575	1.18456	0.0166186
325	SPTSSB	10.1596	5.51366	-0.88176	0.0166568
326	PCDHGA7	0.405372	1.86664	2.20313	0.0168282
327	GPI	70.7931	92.5283	0.386285	0.0168337
328	ATRN	20.6176	27.6176	0.421713	0.0169445
329	ZNF22	12.5106	5.48615	-1.18928	0.0170183
330	GIPC1	30.6558	40.177	0.390213	0.0170865
331	IFFO2	2.43281	3.98447	0.711764	0.0171713
332	PTMS	164.372	225.479	0.456033	0.017177
333	PIR	9.19677	4.31255	-1.09259	0.0173464
334	TCEAL3	55.0079	81.5605	0.568232	0.017366
335	TGFB1	17.6148	30.3752	0.786104	0.0174088
336	GPC5-AS1	8.01368	1.9608	-2.03102	0.017413
337	TBC1D4	16.7874	10.4845	-0.679126	0.0174805
338	KBTBD3	5.17252	1.38889	-1.89694	0.0174882
339	ITGA6	3.36579	7.26199	1.10942	0.0175064
340	PSMD10	30.2599	17.639	-0.778635	0.0177022
341	SLC25A15	0.852003	2.83534	1.73459	0.0177607
342	F8A2	3.40299	4.98876	0.551877	0.0178036
343	SLC25A6	230.64	164.12	-0.490887	0.0178111
344	AP2A2	15.6445	19.0599	0.284887	0.0178771
345	NYNRIN	1.86892	3.01021	0.68766	0.0178973
346	CGREF1	0.374766	1.25945	1.74873	0.0179267
347	RICTOR	7.37724	3.5503	-1.05514	0.0179294
348	DLC1	1.30523	3.19341	1.29079	0.0179696
349	CREB3L1	8.17772	13.7083	0.745278	0.0180767
350	NOSIP	24.9958	8.78893	-1.50793	0.0181024
351	SH3BGRL3	32.6261	60.2425	0.884754	0.0181043
352	LRRC27	1.91214	0.654805	-1.54605	0.0182225
353	METRN	39.3725	21.754	-0.855906	0.0183484
354	PRADC1	7.53023	4.48246	-0.748404	0.0183645
355	LRSAM1	4.63842	10.0976	1.12231	0.0183866
356	NT5C	12.6136	6.45811	-0.965802	0.018469
357	MBIP	7.48018	3.46219	-1.11139	0.0184706
358	CHIC2	8.327	4.68519	-0.82969	0.0185063
359	ILDR2	1.41292	2.64763	0.906019	0.0185387
360	TRMT9B	3.56856	1.63158	-1.12907	0.018561
361	SNX33	2.85858	4.66508	0.706603	0.0185978
362	MYO3A	14.1953	10.3939	-0.449673	0.0186587
363	PFDN1	12.3183	23.0819	0.905961	0.0188539
364	SPOPL	9.8248	6.56804	-0.580965	0.0188729
365	SIK1	2.66434	5.59238	1.06968	0.0189968
366	EIF5AL1	0.697585	1.75331	1.32964	0.0190525
367	URB2	1.78897	2.79218	0.642257	0.0191254
368	ATP1A1	251.393	347.878	0.468639	0.0191597
369	FRZB	3.45623	1.36818	-1.33694	0.0192129
370	SAAL1	5.2223	1.5037	-1.79617	0.0192491
371	MKNK2	23.434	32.6385	0.477972	0.0192553
372	H2BC5	3.46375	10.0854	1.54186	0.0194086
373	UBXN11	6.32631	2.46853	-1.35771	0.0194393
374	TCEAL9	47.2727	36.9787	-0.354313	0.0195475
375	ZIK1	2.21044	0.776492	-1.50929	0.0195814
376	DNAJC5	30.3651	35.1306	0.210316	0.0196156
377	MOSPD2	5.79297	1.92097	-1.59247	0.0196297
378	KBTBD6	9.83893	7.92577	-0.31195	0.0196538
379	ZNHIT1	49.7255	33.225	-0.581718	0.0196955
380	EFL1	6.51312	8.9061	0.451445	0.0197094
381	ARHGAP17	10.6502	16.5892	0.639373	0.0197318
382	EXD3	3.11432	1.91432	-0.702084	0.0197877
383	TCAIM	8.86617	4.14028	-1.09858	0.0198129
384	ANPEP	22.1533	65.6822	1.56798	0.019814
385	CHD9	15.5301	10.2845	-0.594602	0.0200601
386	WASHC3	19.3453	5.32524	-1.86107	0.0201114
387	CEP126	8.27114	5.50522	-0.587285	0.0202325
388	RNA5-8SN5	30.6189	79.7351	1.38079	0.0202902
389	HS2ST1	12.61	10.5768	-0.253669	0.0203985
390	NSD3	13.4276	11.172	-0.265322	0.02045
391	RAI14	4.06892	7.61515	0.904227	0.0205021
392	ERBB2	3.04531	14.4986	2.25125	0.0205843
393	PDX1	80.4475	144.226	0.842215	0.0207218
394	PPP1R11	22.5178	31.2388	0.472272	0.0207589
395	TRABD	4.61287	9.85393	1.09504	0.0207799
396	PCDHB8	3.57091	1.62976	-1.13164	0.020806
397	FAM229B	4.57039	1.88896	-1.27473	0.0208593
398	MAN2B1	22.1761	30.3675	0.453522	0.0209292
399	LDHB	41.4517	26.8938	-0.624157	0.0210371
400	PRKACA	35.9551	51.5607	0.520076	0.0210386
401	SARNP	19.319	7.61903	-1.34234	0.0210542
402	TUBE1	6.88286	1.84228	-1.90152	0.0211155
403	MBOAT2	8.00544	4.87085	-0.716808	0.0211406
404	PRDX2	110.782	140.18	0.339563	0.0211438
405	VAV2	15.3595	19.9898	0.380134	0.0211582
406	ADRB2	0.67163	2.51206	1.90313	0.0211706
407	PKIB	18.8689	10.9404	-0.786349	0.0214648
408	PTRH2	7.88413	2.08368	-1.91981	0.0215522
409	TUBB3	10.9322	18.6925	0.773874	0.0215965
410	TRPC1	4.13605	2.23769	-0.886246	0.0216341
411	RNA5-8SN4	30.4135	79.0805	1.37861	0.0216457
412	EIF4B	220.644	166.741	-0.404113	0.0216619
413	CYREN	16.345	9.141	-0.838426	0.0217293
414	UNC80	13.4101	9.18718	-0.545623	0.0217428
415	EPHA1	1.30071	3.58372	1.46216	0.0217874
416	CDON	6.0384	4.22303	-0.515887	0.0218017
417	KIAA0930	9.21609	18.301	0.989697	0.0219275
418	EIF1	176.689	220.403	0.318931	0.0220159
419	SF3B3	12.6665	16.2986	0.363729	0.022027
420	USP33	17.3235	11.5727	-0.582003	0.0220822
421	FSBP	0.617661	1.44987	1.23104	0.0221326
422	ACO1	7.40582	14.222	0.941397	0.0221666
423	PCNX3	7.1528	10.3747	0.53649	0.0221869
424	LRP10	19.6233	30.7247	0.646828	0.0222823
425	TM2D3	28.3076	17.1628	-0.721909	0.0223519
426	SIX2	25.3914	9.97871	-1.34742	0.0223687
427	DYNLL2	35.2542	44.3695	0.331773	0.0224324
428	TSPAN15	9.78903	18.5724	0.923926	0.0224548
429	CEACAM7	16.1233	56.3822	1.80609	0.022536
430	HSD17B14	50.4987	36.3256	-0.475261	0.0226193
431	RIMKLB	6.08388	4.3628	-0.479737	0.0226856
432	KLHL28	3.52429	2.47981	-0.507105	0.0227861
433	CDK5R2	25.7075	40.4031	0.652274	0.0227897
434	LANCL1	7.3496	4.65313	-0.659465	0.0228938
435	RPL6	403.988	299.231	-0.433054	0.0229043
436	DDAH1	13.6976	18.9767	0.470311	0.0229121
437	ARSB	2.80794	4.5441	0.694483	0.0231138
438	DYNC1LI1	22.2966	14.0728	-0.663917	0.0231514
439	SORBS3	31.1102	46.2858	0.573183	0.0233599
440	YJU2B	10.2225	4.92052	-1.05487	0.0234317
441	C6	2.74512	6.72962	1.29365	0.0234341
442	TMEM158	2.49342	6.45333	1.37192	0.0235635
443	SEMA4G	1.26227	4.10654	1.7019	0.0237276
444	TMX4	57.3646	43.1288	-0.411509	0.0237935
445	MYO18A	8.0625	12.4612	0.628138	0.0238562
446	HES1	5.65032	12.8883	1.18966	0.0238829
447	NLGN2	4.82589	7.59786	0.654797	0.0239625
448	SPC25	15.7061	9.34259	-0.749429	0.0241749
449	HMCES	24.5835	32.5126	0.403306	0.0242518
450	HPCAL1	3.569	7.1143	0.995204	0.0243242
451	RABGGTB	34.9233	18.9225	-0.884089	0.0243443
452	ZNF529	4.59555	2.28095	-1.0106	0.0243594
453	MRPS28	17.914	7.90697	-1.17989	0.0245155
454	CCDC186	11.8173	8.84597	-0.41781	0.0245158
455	CERS2	68.3889	90.9006	0.410527	0.0245711
456	PAK6	7.94158	14.9427	0.911944	0.0246054
457	CTDSPL2	3.84255	2.1279	-0.85263	0.0246638
458	MAP3K7CL	2.24588	0.818032	-1.45705	0.024743
459	DAP	93.0798	112.676	0.275643	0.0247498
460	NADK2	5.4191	3.00808	-0.84921	0.0248146
461	SYTL2	1.16383	0.237418	-2.29338	0.024829
462	KDM5C	30.6018	39.0505	0.351723	0.0248348
463	RPS3	510.216	327.712	-0.63868	0.0248508
464	MARCKSL1	22.3911	34.1851	0.610447	0.0248816
465	CHMP2A	65.6235	85.8516	0.387634	0.0248957
466	PCGF6	2.80566	0.884146	-1.66599	0.0249348
467	TP73-AS1	11.3783	8.53398	-0.414992	0.0249523
468	NDUFAF6	8.57531	2.78716	-1.62139	0.0249572
469	SURF4	281.853	375.637	0.414395	0.025021
470	EIF4H	100.716	123.471	0.293874	0.0250488
471	FAM118B	6.03448	1.79079	-1.75263	0.0250913
472	DHCR7	26.2935	46.8864	0.834461	0.0251113
473	LYSMD2	35.8409	25.6288	-0.483839	0.0251203
474	SFXN1	10.3838	13.8425	0.414769	0.0251243
475	TACSTD2	23.4324	45.8093	0.967134	0.0251332
476	SNUPN	9.72498	4.7582	-1.03128	0.025139
477	PNISR	18.5305	10.9194	-0.763006	0.0251731
478	NR4A1	11.7057	27.2977	1.22157	0.0252058
479	ENTPD6	21.1928	27.9609	0.399835	0.0254478
480	GTPBP2	17.21	11.8618	-0.536929	0.0255979
481	ETF1	27.7743	35.7634	0.364734	0.0256096
482	THRB	2.91627	4.97677	0.771082	0.0256539
483	STX1A	55.0458	71.0381	0.367961	0.0257855
484	DNAJC8	37.1409	21.7952	-0.769	0.025789
485	ABL2	5.24752	3.36249	-0.642105	0.0257984
486	BMS1P1	1.06526	0.472359	-1.17326	0.0258473
487	ARF1	161.863	202.79	0.325213	0.0258641
488	TRIB1	6.17995	16.163	1.38703	0.0259683
489	PTEN	21.8677	16.8877	-0.372827	0.026124
490	LDOC1	8.37179	13.0121	0.636241	0.0261302
491	RPL30	278.432	127.954	-1.1217	0.0261825
492	ELMO2	20.1137	13.4116	-0.584694	0.0261983
493	ZNF224	5.57166	2.66463	-1.06417	0.0265333
494	CMIP	50.7118	79.7095	0.65243	0.0267055
495	CNTN1	66.0499	50.84	-0.377591	0.0268029
496	ATP5IF1	83.0355	57.917	-0.519742	0.0269018
497	GTF2I	57.8053	67.9229	0.232696	0.0270481
498	SLC2A12	1.47592	0.600186	-1.29813	0.0270962
499	TTC7A	3.36896	4.70511	0.481925	0.0271314
500	ZNF414	7.19209	14.0835	0.969527	0.0272419
501	FA2H	3.9205	6.27611	0.678835	0.0273053
502	LHFPL6	3.37683	0.776658	-2.12032	0.0275102
503	TERF1	9.19443	6.10662	-0.590388	0.0275157
504	MTMR4	7.96566	10.9563	0.459893	0.0275633
505	COG2	11.932	6.98552	-0.772398	0.0275676
506	NINL	11.1378	6.86055	-0.699066	0.027812
507	YIPF4	5.3966	3.18454	-0.760964	0.0278465
508	CD74	52.1596	102.465	0.974127	0.027876
509	PLCG1	6.06956	10.9483	0.851043	0.0279195
510	WDR81	4.49502	2.78235	-0.692022	0.0280331
511	CBWD2	17.5284	13.2104	-0.408018	0.0281193
512	AASDH	5.23562	2.6837	-0.964138	0.0282762
513	PCSK5	0.597464	1.34423	1.16986	0.0283084
514	MYT1	6.95626	3.19191	-1.12389	0.0284041
515	KRR1	6.86945	4.0368	-0.766981	0.0284558
516	DDIT3	42.5781	9.53255	-2.15918	0.028561
517	SEL1L3	11.7388	20.621	0.812832	0.0286475
518	TUBB2B	18.3025	33.0702	0.85349	0.0287381
519	HDGFL2	20.7449	26.7462	0.366575	0.0289452
520	PYURF	9.82679	0.014711	-9.38368	0.0290685
521	PSD3	6.75053	4.70541	-0.520681	0.0290759
522	CHD4	47.4897	63.4711	0.418486	0.0291368
523	UNC5D	2.88984	1.35894	-1.0885	0.0291457
524	PPM1K	22.1271	12.9054	-0.777846	0.0291801
525	ATP6V0E2	60.0426	73.9777	0.301104	0.029183
526	SUSD1	15.7241	12.0449	-0.38456	0.0293235
527	PRDX6	25.5347	36.0997	0.499525	0.0293258
528	NDUFB1	38.317	14.5502	-1.39694	0.0293803
529	MRPL34	27.964	14.4426	-0.953243	0.0295652
530	ECH1	82.6324	94.3633	0.191518	0.0296233
531	GPAA1	48.3842	59.358	0.294907	0.0296942
532	ZDHHC2	16.7679	13.9232	-0.268204	0.0299701
533	SMIM30	21.6284	14.2418	-0.602803	0.0300247
534	RN7SL3	79.645	42.6239	-0.901922	0.0301123
535	PPP1R9B	19.9245	27.6128	0.470789	0.0301958
536	WHRN	7.87894	14.4626	0.876253	0.0304099
537	BRI3BP	12.5609	8.63173	-0.541217	0.0304361
538	TRIM2	23.8306	20.0689	-0.247853	0.0304427
539	KLHDC8A	16.0958	21.5746	0.422652	0.0304635
540	TMEM116	3.2052	1.37733	-1.21854	0.0304972
541	ZSWIM5	3.54547	1.60269	-1.14548	0.0305008
542	PEX5	20.8619	28.6448	0.457401	0.0305185
543	CDK19	3.65831	2.33765	-0.646118	0.0307179
544	SVIL-AS1	23.7014	18.5507	-0.353502	0.0307948
545	DDT	23.431	14.2752	-0.714909	0.0308096
546	AGTR1	0.278025	0.969359	1.80182	0.0308534
547	GNG7	9.4468	13.2503	0.488128	0.0308605
548	CAPN7	12.0787	8.83915	-0.450486	0.0309449
549	TFPT	9.55669	3.87089	-1.30385	0.0309527
550	ACTR10	32.764	20.3794	-0.685003	0.0310755
551	CHMP3	63.092	52.1023	-0.27611	0.0310942
552	EPB41L2	6.31914	12.7729	1.01529	0.0310988
553	ERCC8	2.03511	0.703198	-1.5331	0.0311153
554	SLC25A46	16.4647	13.9117	-0.243073	0.0311785
555	TMEM163	12.3909	18.9388	0.61206	0.0312309
556	LYPLA2	23.9785	35.4444	0.563813	0.0315511
557	POT1	6.99182	2.48089	-1.49481	0.031575
558	FAM120AOS	17.3342	25.9834	0.58397	0.0316074
559	CAVIN3	13.3144	5.44894	-1.28894	0.0316919
560	CDV3	59.6021	78.0345	0.38875	0.0318054
561	ATP6V1E1	79.8108	63.9087	-0.320571	0.0319185
562	RAD23B	49.8743	60.7664	0.284977	0.0319558
563	C6orf132	0.784774	2.60814	1.73267	0.0319708
564	BAIAP2L2	2.49107	5.81504	1.22302	0.03202
565	TMEM97	6.69604	12.3411	0.882095	0.0320349
566	KDELR1	116.817	149.147	0.352485	0.0320465
567	CHP1	21.9173	37.6409	0.780232	0.0320967
568	PIGT	58.7745	85.6313	0.542947	0.0321152
569	SLC25A22	15.9396	23.3992	0.553843	0.0321351
570	ACTB	458.033	964.574	1.07444	0.0322075
571	SERINC1	166.858	134.386	-0.312238	0.0322093
572	SLC45A1	4.27054	1.28426	-1.73348	0.0323284
573	PDIA3	159.902	191.16	0.257596	0.0324115
574	GLUL	15.842	24.8038	0.646809	0.0324197
575	CD81	184.76	260.256	0.494275	0.0324455
576	EPPK1	0.395882	1.10773	1.48447	0.0324931
577	SIDT2	9.31185	12.109	0.378934	0.0325761
578	ZNF844	2.24596	1.46722	-0.614248	0.0327204
579	RFLNB	2.21879	0.87596	-1.34084	0.0327449
580	PIP4P1	23.6873	11.8865	-0.994793	0.0328472
581	TIAM1	9.58293	6.53714	-0.551807	0.0329435
582	TBC1D10B	13.2036	20.4238	0.629314	0.0329595
583	ARF3	76.3234	98.5589	0.368861	0.0330517
584	PIGN	4.63103	2.67005	-0.794468	0.0331319
585	ATXN3	2.50133	0.895206	-1.48241	0.0331324
586	ZNF708	2.94985	0.543484	-2.44033	0.0331375
587	TCTN3	10.7082	19.1038	0.835148	0.0333405
588	KRBOX4	3.23403	1.6659	-0.957036	0.0333419
589	NCL	116.336	160.49	0.464188	0.0333516
590	HCFC2	13.6966	9.68468	-0.500041	0.033492
591	TRA2B	20.872	14.8171	-0.494305	0.0335171
592	RPS11	492.327	370.809	-0.408938	0.0335692
593	EHD1	4.31846	10.9293	1.33961	0.0336689
594	CYS1	6.16914	4.6618	-0.404181	0.0337654
595	L2HGDH	2.87975	1.84322	-0.643715	0.0339093
596	HDAC7	3.11986	6.91295	1.14782	0.0339884
597	SRP68	29.7982	37.6901	0.33896	0.0339885
598	TTC37	28.7635	20.6808	-0.475947	0.0340259
599	RGL1	10.6783	7.77534	-0.457704	0.0340527
600	THAP5	12.1032	10.0051	-0.274665	0.0341068
601	TMEM161A	1.75726	4.59484	1.38669	0.0341552
602	SLC9A3R2	24.7057	30.7199	0.314329	0.0341696
603	JAKMIP1	14.0091	7.02742	-0.995296	0.0342156
604	BTBD9	5.07822	7.98691	0.653317	0.034253
605	TMUB1	19.6151	28.732	0.550697	0.0343517
606	NSDHL	7.02395	15.8863	1.17742	0.034394
607	BOLA2-SMG1P6	9.88587	4.62858	-1.0948	0.0344022
608	KITLG	1.23064	0.415232	-1.56742	0.0345681
609	NTPCR	11.8032	6.60223	-0.838154	0.0345809
610	ABCB10	7.03194	2.5245	-1.47792	0.0345888
611	PCMTD1	13.9917	8.64296	-0.694978	0.03461
612	SLC25A45	1.68195	0.767864	-1.13122	0.0346361
613	GPC1	7.89155	11.533	0.547392	0.034681
614	HDAC9	11.887	7.58312	-0.648527	0.0349445
615	NR1D2	21.435	13.2182	-0.697436	0.0350087
616	YTHDF1	20.8631	25.9878	0.316883	0.0350564
617	CERS1	5.8716	2.18272	-1.42762	0.0351083
618	ZNF333	2.49462	0.800288	-1.64023	0.0351834
619	SAMD11	14.4931	26.6788	0.880334	0.0352109
620	ASB3	6.79387	4.83761	-0.489938	0.035245
621	TMCO6	2.54184	0.855928	-1.57031	0.0353494
622	PFDN5	79.2285	17.512	-2.17768	0.0353811
623	NDRG2	6.13638	14.1806	1.20846	0.0354687
624	CDKN1A	26.8689	53.6289	0.997074	0.0355089
625	DNAJB12	15.3593	19.1662	0.319455	0.0356606
626	MYORG	3.08452	6.25189	1.01925	0.035683
627	NUDCD2	4.11412	2.45963	-0.742139	0.0358311
628	GSPT2	5.35789	9.10736	0.765368	0.0358683
629	RPF2	3.37736	4.62018	0.452052	0.0359137
630	ZNF544	6.35461	2.74731	-1.20978	0.0359146
631	PIGS	15.4564	18.7906	0.281808	0.0360534
632	COPA	45.2513	55.7288	0.300463	0.0360596
633	TRNT1	6.52798	3.66624	-0.832334	0.0360878
634	NDUFAF7	3.4169	1.52841	-1.16066	0.0360993
635	RPS18	363.88	212.154	-0.778351	0.0364396
636	N4BP2	2.82955	1.30762	-1.11363	0.036493
637	NSUN5P2	2.35929	1.34632	-0.809334	0.0365092
638	ZNF746	7.40139	9.55806	0.368922	0.0365242
639	PIGR	84.6966	217.612	1.36138	0.036564
640	ZNF91	13.3873	8.32398	-0.685523	0.0365679
641	PRKACB	29.4052	22.4193	-0.391326	0.0365863
642	STK38	4.77956	8.20544	0.779705	0.0366028
643	ALDH7A1	9.80082	12.8933	0.395647	0.0367372
644	PRSS23	24.165	36.0409	0.576715	0.0368011
645	MLX	18.4323	13.4197	-0.457879	0.0368891
646	PRSS2	236.294	399.434	0.757374	0.0369356
647	GAN	1.04981	1.62982	0.634594	0.0370265
648	ZNF276	5.1575	2.29824	-1.16615	0.0370703
649	SIKE1	6.25223	4.33774	-0.52743	0.0371638
650	ASCC1	9.47982	5.00619	-0.921147	0.0371716
651	PHF3	11.9293	5.6535	-1.0773	0.0372287
652	SLC25A13	10.2636	14.5283	0.501318	0.0373038
653	DHRS7	53.1197	43.8792	-0.275709	0.037307
654	RAB39A	5.37329	2.68563	-1.00054	0.037313
655	AXIN2	1.36812	3.30605	1.27291	0.0373296
656	CCT7	85.7777	58.2716	-0.557809	0.0375068
657	LNPK	8.4649	5.09192	-0.733284	0.0375167
658	ZNF558	3.36716	1.03001	-1.70887	0.0376015
659	E2F5	4.01359	1.57984	-1.34511	0.0376476
660	KRIT1	17.1118	8.21668	-1.05836	0.0377217
661	ERGIC1	30.9557	44.9355	0.53765	0.0377877
662	GTF2IP4	34.8348	42.9859	0.303332	0.0377963
663	RBMX	41.5551	29.2757	-0.505324	0.037958
664	CLPX	6.64809	9.46838	0.510177	0.038057
665	CERS6	32.8132	26.9072	-0.286284	0.0381998
666	LSR	34.5425	60.4707	0.807866	0.0382094
667	ZNF320	5.71954	2.03582	-1.49029	0.0383265
668	SLC45A4	3.48215	6.34479	0.865594	0.0383735
669	ATP6AP1	138.249	166.806	0.270897	0.0384137
670	HSPA14	4.04922	1.73385	-1.22366	0.0384146
671	KLHL24	6.13913	4.62476	-0.408654	0.0384951
672	POLR1D	37.1459	25.19	-0.560351	0.0386362
673	CEACAM5	0.484135	6.88073	3.82908	0.0386846
674	SNAP47	13.8303	9.97395	-0.471594	0.0387543
675	PPP2R1A	35.406	46.4153	0.390608	0.038794
676	FAM117B	1.42674	3.17437	1.15374	0.0388548
677	PRDM5	2.74852	1.09377	-1.32934	0.0388642
678	P3H3	25.6693	36.832	0.520914	0.0388907
679	ACVR1C	6.17992	3.61446	-0.773809	0.0389583
680	TUBGCP2	16.5283	20.6261	0.319533	0.0390132
681	COPS9	30.8263	17.0527	-0.85416	0.0390918
682	CENPS	20.3071	10.8152	-0.908928	0.0391668
683	EPN1	10.2495	23.6889	1.20865	0.0391952
684	HINT1	80.64	41.5565	-0.95642	0.0392725
685	UHMK1	18.1998	14.0338	-0.375017	0.0392905
686	OS9	141.236	162.902	0.205897	0.0394639
687	VMAC	1.34639	0.268091	-2.32831	0.0396228
688	BICRA	2.3284	3.12811	0.425956	0.0396952
689	NCSTN	35.2591	51.1885	0.537822	0.0397096
690	ZNF16	2.63963	0.544673	-2.27688	0.039715
691	MARCKS	32.0278	45.446	0.504828	0.039773
692	RMI1	2.85105	1.20412	-1.24352	0.0399074
693	CDC42EP5	6.85582	10.4681	0.610595	0.0399152
694	RNF26	8.50229	9.55164	0.167896	0.0399688
695	ZDHHC9	5.14223	10.7091	1.05838	0.0400289
696	DMBT1	1.92227	8.6837	2.1755	0.0401463
697	CHPF2	19.0118	30.3087	0.672836	0.0401592
698	FAM221A	2.29695	0.342694	-2.74473	0.0401857
699	QSER1	3.31508	5.81294	0.810226	0.0402495
700	UNC50	29.9219	18.6511	-0.68194	0.0405064
701	RXYLT1	19.3262	10.806	-0.838725	0.0405576
702	MAP3K3	5.21437	3.54566	-0.556437	0.0405667
703	BCAS4	8.55997	3.75162	-1.19009	0.0406135
704	SEC24C	30.4934	36.4074	0.255732	0.0407004
705	AEN	7.29457	13.0503	0.839186	0.0408076
706	FAM228B	6.10204	0.526426	-3.53499	0.0408542
707	IGBP1	17.7844	10.4513	-0.766936	0.0408902
708	C1orf174	7.25686	2.91879	-1.31398	0.0409645
709	ZNF236	2.8132	1.44901	-0.957147	0.0410142
710	BCLAF3	1.96941	1.46565	-0.426214	0.0410251
711	ZNF84	6.6109	3.93321	-0.74914	0.041083
712	B3GALT2	2.40566	0.926958	-1.37586	0.0411307
713	RHBDD2	109.577	134.092	0.291282	0.0411594
714	ZNF410	12.3948	4.94431	-1.3259	0.0414258
715	RPL21	409.955	278.966	-0.555378	0.0415107
716	SUCO	26.1532	17.8953	-0.54741	0.0415261
717	PML	5.13141	7.47141	0.542026	0.0415893
718	TMEM125	4.78457	10.917	1.19012	0.0416846
719	NDUFB5	18.3155	12.739	-0.523812	0.0417455
720	ZNF292	9.65307	6.3063	-0.614194	0.0417557
721	INPP4B	3.85438	2.10445	-0.873054	0.0418122
722	LIMCH1	26.8001	35.0416	0.386831	0.041814
723	C2CD4A	34.4578	56.1554	0.704594	0.0418495
724	EIF3E	77.2584	41.043	-0.912555	0.0418771
725	NRXN1	15.4955	8.98182	-0.786774	0.0418916
726	SLC25A36	21.0057	10.6254	-0.983258	0.04203
727	SRSF2	33.4506	42.4379	0.34332	0.0420952
728	SPIRE1	16.2818	19.9208	0.291013	0.0421474
729	GRK3	16.5385	11.7485	-0.493349	0.0421952
730	NTAN1	7.79353	2.94134	-1.4058	0.0422618
731	CYP1A1	14.2227	39.2173	1.46329	0.042417
732	FAM102A	82.5552	101.165	0.293284	0.0425787
733	ANAPC16	30.2752	20.7493	-0.545071	0.0425936
734	ATF2	18.2778	13.7966	-0.405778	0.0426553
735	CELA3B	8.83927	34.2428	1.9538	0.0427023
736	ZHX3	13.0122	10.913	-0.253811	0.0427114
737	SIPA1L2	21.0241	15.3774	-0.451235	0.0427553
738	ACP2	15.2224	22.9125	0.58994	0.0427747
739	DUS1L	14.8051	21.1444	0.514182	0.0428109
740	TOB1	18.7816	33.6373	0.840738	0.0429315
741	DCP2	2.9905	1.52657	-0.970094	0.0430366
742	ZNF132	3.15628	2.19598	-0.523361	0.0431207
743	FMOD	5.25283	2.76665	-0.924956	0.0431423
744	PPP1CC	47.0685	37.8003	-0.316362	0.0431892
745	MRPS34	31.7632	21.4749	-0.564708	0.0433048
746	PRR13	49.9115	75.7797	0.602438	0.0433588
747	RDX	21.765	28.246	0.376039	0.04339
748	DBT	3.02955	1.99869	-0.600053	0.0433971
749	AP2S1	30.0368	42.1633	0.489257	0.0434251
750	TMEM229B	3.39752	5.18821	0.610755	0.043582
751	KLHL8	7.42949	5.13747	-0.532206	0.0435833
752	PERP	36.9666	44.5534	0.269316	0.0438777
753	LTA4H	21.8017	15.8852	-0.456763	0.0439281
754	DGCR5	8.99265	5.74413	-0.646658	0.0439716
755	TAX1BP1	59.518	46.8708	-0.344636	0.0439938
756	TSPAN2	25.9026	17.9775	-0.526911	0.0440152
757	TMBIM6	245.417	274.372	0.1609	0.0440668
758	MBD5	5.70915	2.58854	-1.14114	0.0441001
759	RNF114	24.0247	21.0633	-0.18979	0.0441345
760	CCNB1	2.33307	0.400143	-2.54364	0.0442352
761	ENAH	6.11093	9.20085	0.590376	0.0443388
762	SLC36A1	1.32784	3.17058	1.25566	0.0444215
763	ATP8A1	13.2858	10.2918	-0.368382	0.0445039
764	PPP1R3E	10.8998	16.0726	0.5603	0.0445297
765	DCAF7	21.3551	28.3134	0.406902	0.0445486
766	CHIC1	4.42046	2.67863	-0.722698	0.0446113
767	NPTXR	7.10275	10.3714	0.54616	0.0446638
768	TRIM56	10.4216	14.1582	0.44207	0.044671
769	KCNMA1	32.1699	24.2275	-0.409068	0.0447139
770	PTGFRN	7.2268	12.0474	0.737288	0.0447368
771	CLP1	4.99403	2.24333	-1.15456	0.0449018
772	LRRC8A	8.01232	14.4869	0.854456	0.0449151
773	VASH1	10.713	14.8064	0.466861	0.0449525
774	ARIH1	4.93992	7.63135	0.62745	0.045311
775	SLC35F5	14.1835	11.6973	-0.278037	0.0455842
776	DPP9	9.6921	17.234	0.830375	0.0456398
777	RABAC1	89.7118	73.3257	-0.290979	0.0456586
778	NDUFA6	23.7771	16.6755	-0.511844	0.0456598
779	TMX3	8.98284	5.97912	-0.587239	0.0457878
780	TK2	10.0876	7.69159	-0.391225	0.0458686
781	VPS52	13.0847	14.5851	0.156617	0.0458829
782	XKR8	1.19835	4.62765	1.94923	0.0459751
783	UBXN10	2.64442	1.53551	-0.784232	0.0461424
784	NOL9	2.06335	3.64331	0.820263	0.0462142
785	NEFM	20.1989	43.7182	1.11395	0.0463028
786	MYD88	7.12919	10.4628	0.55346	0.0463216
787	CNNM4	4.2182	6.02291	0.513833	0.0463258
788	RNF166	5.18709	1.63164	-1.66861	0.0464117
789	DYNC2I2	21.6782	15.6739	-0.467887	0.046424
790	SLC25A21-AS1	1.71185	0.673975	-1.34479	0.0464384
791	RAB3D	8.06994	11.46	0.505972	0.0466245
792	GAPDH	588.861	704.455	0.258582	0.0467829
793	CDC73	11.9604	9.32431	-0.359195	0.0468255
794	WBP11	19.1229	23.8466	0.318485	0.0470074
795	ZFAND4	2.99918	1.65907	-0.854196	0.0470093
796	TENT2	6.93333	3.93698	-0.816457	0.0471793
797	CPM	0.412056	1.84962	2.16632	0.0472486
798	EIF4G1	69.3631	101.412	0.547986	0.0472525
799	AK6	7.19422	2.42029	-1.57165	0.0472862
800	HSP90B1	276.186	353.985	0.358045	0.0474906
801	APTX	8.88524	6.27977	-0.500699	0.0474997
802	MAP2K3	17.1105	42.6995	1.31934	0.0475383
803	ABHD13	6.38036	4.33688	-0.556978	0.0475574
804	CDHR2	0.888022	3.31555	1.90058	0.0476108
805	IRAK1BP1	2.13932	0.965066	-1.14845	0.0476276
806	UCHL5	11.0126	7.40228	-0.573116	0.0476758
807	GPR89B	6.37467	3.19866	-0.994885	0.0478261
808	SPINDOC	13.9593	9.27806	-0.589331	0.0478524
809	CHD3	35.5444	48.6389	0.452487	0.0478853
810	MXI1	15.6227	10.1669	-0.619762	0.0481838
811	ODF2L	7.69055	4.38489	-0.810546	0.048237
812	LTBR	31.035	42.6136	0.457415	0.0483162
813	PITPNM3	1.37098	3.23397	1.2381	0.0483212
814	TPCN1	7.24908	10.7309	0.5659	0.0483675
815	SF1	68.4711	99.1524	0.534151	0.0484611
816	SCFD1	23.3761	14.3952	-0.699453	0.0485339
817	ATG16L2	5.13117	1.7864	-1.52223	0.048552
818	EZR	79.8299	108.612	0.444177	0.0485724
819	E2F3	2.17781	2.98956	0.457054	0.0487726
820	DLGAP3	5.33815	8.10281	0.602084	0.048925
821	ITGB3BP	2.37846	0.576609	-2.04436	0.0489258
822	SPAG6	2.34802	4.79167	1.02908	0.0489265
823	PLPBP	11.1477	19.8569	0.832897	0.0489352
824	ATP1B1	154.409	217.734	0.495807	0.0489381
825	SNHG7	52.2417	24.0764	-1.11758	0.0489539
826	CZIB	13.2291	5.8435	-1.17881	0.0490361
827	PAF1	29.9665	36.793	0.29608	0.0491371
828	SPATS2L	21.1975	33.6623	0.667239	0.0492948
829	SLC35F3	13.4304	8.96936	-0.58243	0.0493075
830	NME5	3.99968	1.58969	-1.33114	0.0494129
831	PFDN6	19.3214	11.5598	-0.741085	0.049465
832	ERLIN2	8.19325	11.2457	0.456866	0.0494808
833	HNRNPD	88.0662	120.504	0.452416	0.0495682
834	RARS2	14.905	10.0784	-0.564535	0.0496458
835	BOD1	17.2784	12.3029	-0.48998	0.0496764
836	CES2	18.2704	43.3758	1.24738	0.049694
837	EMC10	235.2	140.294	-0.745439	0.0496989
838	C12orf57	60.7897	33.8008	-0.84677	0.0497009
839	HSBP1	8.14763	5.53998	-0.556501	0.0498097
840	RNF10	37.726	51.3362	0.444416	0.0499924
