# Supplementary material for: Bioengineered Pancreas–Liver Crosstalk in a Microfluidic Coculture Chip Identifies Human Metabolic Response Signatures in Prediabetic Hyperglycemia
Source: Adv Sci (Weinh). 2022 Oct 26;9(34):2203368. doi: 10.1002/advs.202203368 (PMC9731722; doi:10.1002/advs.202203368)
Supplement: Supplementary file 3 — Supplemental Table 3 [file ADVS-9-2203368-s007.xlsx]

## Sheet: Sheet1
TF	Activity (HG)	Activity (LG)	delta(HG-LG)	SD activity HG	SD activity LG	P value
HNF1A_HNF1B	-0.222662	-0.383851	0.161189	0.04949	0.014592	0.000779
HNF4A	-0.159032	-0.268346	0.109314	0.038216	0.015268	0.001808
GRHL1	0.035522	-0.044803	0.080325	0.018715	0.018499	0.00088
PRDM1	-0.012993	-0.076251	0.063258	0.0155	0.015322	0.001146
CEBPG	-0.061049	-0.12405	0.063001	0.026386	0.017297	0.00717
ZFHX3	-0.016977	-0.07847	0.061493	0.018915	0.018697	0.003599
ONECUT1	-0.065136	-0.121392	0.056256	0.019509	0.014994	0.0038
HNF4G	-0.062638	-0.118807	0.056169	0.014852	0.01083	0.000875
TBP	-0.002463	-0.055775	0.053312	0.020168	0.011997	0.003918
CEBPA	-0.065302	-0.118053	0.052751	0.030662	0.011986	0.018491
TEAD3_TEAD1	-0.080671	-0.131115	0.050444	0.024257	0.010624	0.008866
FOSL1	0.060521	0.012127	0.048394	0.013394	0.013239	0.002137
IRF2_STAT2_IRF8_IRF1	-0.026479	-0.074475	0.047996	0.015143	0.009227	0.001643
ATF6	0.026207	-0.018928	0.045135	0.012726	0.012579	0.002346
CEBPB	-0.059062	-0.103581	0.044519	0.0169	0.015255	0.007884
SOX1	0.05662	0.015704	0.040916	0.017915	0.017708	0.017496
FOXJ2	0.021072	-0.019367	0.040439	0.016554	0.016364	0.013229
HBP1	-0.012016	-0.052316	0.0403	0.013682	0.013524	0.005751
FOXA1	0.027428	-0.012571	0.039999	0.015381	0.015204	0.010101
NR4A3	-0.007155	-0.047111	0.039956	0.015573	0.011534	0.006191
KLF1	0.0407	0.000858	0.039842	0.011425	0.011293	0.002551
FOXA2_FOXJ3	-0.038191	-0.077021	0.03883	0.012931	0.012782	0.005256
VAX2_RHOXF2	-0.012227	-0.050981	0.038754	0.019233	0.019011	0.028573
NKX1-2_RAX	-0.01318	-0.051727	0.038547	0.018412	0.0182	0.024705
REL	-0.000157	-0.037756	0.037599	0.015302	0.014851	0.01242
NR5A2	0.004502	-0.03303	0.037532	0.01244	0.010206	0.003449
NR1I2	-0.031924	-0.068878	0.036954	0.012763	0.012615	0.006227
EBF3	0.012058	-0.024318	0.036376	0.011349	0.011218	0.003855
HLF_TEF	0.005544	-0.029283	0.034827	0.016075	0.015889	0.021616
FOXF2_FOXJ1	-0.031066	-0.065593	0.034527	0.015754	0.015572	0.020653
NR1I3	0.027445	-0.007066	0.034511	0.018079	0.017871	0.034866
FOSB	0.02128	-0.012881	0.034161	0.015514	0.015335	0.020272
HIVEP1	0.025465	-0.008027	0.033492	0.012007	0.011869	0.007388
KLF12	0.014998	-0.018393	0.033391	0.011575	0.011442	0.006335
HOXB3	0.012771	-0.020497	0.033268	0.015215	0.01504	0.020848
RHOXF1	0.017955	-0.015242	0.033197	0.008167	0.008073	0.001171
VAX1_GSX2	0.005609	-0.027057	0.032666	0.017083	0.016886	0.034648
HOXD11_HOXA11	-0.043261	-0.075507	0.032246	0.012752	0.012605	0.01141
KLF3	0.022921	-0.009309	0.03223	0.011246	0.011116	0.006528
XBP1	0.076198	0.044839	0.031359	0.015811	0.015628	0.030307
ZBTB4	0.03689	0.005744	0.031146	0.01641	0.016221	0.035592
IRF3	-0.019411	-0.050035	0.030624	0.015942	0.015759	0.034082
KLF15	0.032512	0.002481	0.030031	0.012225	0.012084	0.012918
PBX1	0.013665	-0.015984	0.029649	0.015261	0.015085	0.032706
SOX8	0.003646	-0.025791	0.029437	0.014398	0.014232	0.027047
PGR	0.025928	-0.003138	0.029066	0.013767	0.013609	0.023916
CDC5L	0.0237	-0.005324	0.029024	0.01275	0.011437	0.014692
GLIS2	0.04024	0.011607	0.028633	0.01348	0.013324	0.023356
ETV6	-0.013032	-0.041503	0.028471	0.010718	0.010594	0.009197
MAF_NRL	-0.062195	-0.090635	0.02844	0.012093	0.011603	0.014604
RXRG	0.040764	0.012528	0.028236	0.009562	0.009452	0.005685
RFX5	0.021842	-0.005955	0.027797	0.019152	0.018931	0.084534
SOX10_SOX15	0.002348	-0.025412	0.02776	0.014816	0.014645	0.037271
CUX2	-0.032857	-0.060302	0.027445	0.01134	0.011209	0.013759
GSC_GSC2	0.026926	-0.000156	0.027082	0.01602	0.015835	0.052963
HOXB5	0.007071	-0.019566	0.026637	0.019072	0.018853	0.094166
NKX3-2	0.00334	-0.022676	0.026016	0.013498	0.013342	0.033667
SIX6	-0.066792	-0.092676	0.025884	0.018756	0.017195	0.088114
ZNF282	-0.009664	-0.035218	0.025554	0.018	0.017793	0.089989
CEBPE_CEBPD	-0.104317	-0.129814	0.025497	0.016027	0.013322	0.050005
SREBF2	-0.006151	-0.031295	0.025144	0.018617	0.018402	0.10311
RELA	-0.037217	-0.062037	0.02482	0.020547	0.014246	0.094316
HIC2	0.005198	-0.019448	0.024646	0.006242	0.00617	0.00136
STAT1_STAT3_BCL6	-0.014339	-0.038915	0.024576	0.019721	0.011918	0.076879
TFAP4_MSC	0.032357	0.007994	0.024363	0.012036	0.011898	0.028092
STAT4	0.01631	-0.007968	0.024278	0.016368	0.016179	0.079396
RXRA_NR2F6_NR2C2	-0.0568	-0.080999	0.024199	0.011695	0.011561	0.025844
TCF7L1	0.058992	0.035031	0.023961	0.015541	0.015362	0.07078
EPAS1_BCL3	0.02354	-0.000322	0.023862	0.007532	0.007445	0.004077
LHX6	0.003303	-0.020356	0.023659	0.015823	0.015641	0.077555
NFIL3	-0.034971	-0.058464	0.023493	0.008219	0.008125	0.006609
MXI1_MYC_MYCN	-0.036627	-0.059946	0.023319	0.006621	0.006545	0.002429
IRF6_IRF4_IRF5	0.00306	-0.020224	0.023284	0.015014	0.014841	0.069538
BHLHE40	-0.010564	-0.033824	0.02326	0.017315	0.017116	0.104603
TCF7L2	0.014922	-0.00826	0.023182	0.015947	0.015763	0.084152
ETS1	0.003911	-0.019189	0.0231	0.008791	0.00869	0.009651
ZEB1	0.037936	0.014994	0.022942	0.006777	0.004604	0.00138
EN1_ESX1_GBX1	0.01785	-0.00509	0.02294	0.014846	0.014675	0.070309
NFKB1	0.003089	-0.01948	0.022569	0.013835	0.013675	0.059418
NKX3-1	0.022004	-0.000281	0.022285	0.014998	0.014825	0.078992
KLF7	0.020734	-0.00117	0.021904	0.020051	0.01982	0.171218
SMAD3	0.022218	0.000909	0.021309	0.016822	0.016628	0.12165
TBX20	0.06362	0.042563	0.021057	0.018336	0.018125	0.153494
ZNF784	0.03558	0.015143	0.020437	0.01358	0.013423	0.076084
DLX4_HOXD8	-0.02488	-0.04518	0.0203	0.009598	0.008881	0.020987
EBF1	0.009582	-0.010547	0.020129	0.005725	0.005659	0.00245
SMAD2	0.102235	0.082233	0.020002	0.015997	0.015812	0.125632
ETV4_ETS2	0.012093	-0.007208	0.019301	0.009852	0.009739	0.031723
CPEB1	0.051405	0.032282	0.019123	0.011492	0.01136	0.05576
PRRX1_ALX4_PHOX2A	0.005976	-0.012945	0.018921	0.015555	0.015375	0.134314
CREB3L2	-0.046365	-0.065014	0.018649	0.014314	0.014149	0.113293
GLI3	0.000898	-0.017717	0.018615	0.008196	0.008101	0.017895
HOXA6	-0.057267	-0.075824	0.018557	0.016876	0.016681	0.168829
LHX3	-0.007105	-0.025495	0.01839	0.017711	0.017507	0.190164
TBX3	0.00829	-0.009543	0.017833	0.015278	0.015102	0.147931
SREBF1_TFE3	-0.004597	-0.022363	0.017766	0.010782	0.010657	0.057543
EP300	0.043042	0.025297	0.017745	0.011968	0.01183	0.079484
NANOG	0.02195	0.004346	0.017604	0.01682	0.016626	0.187141
ZKSCAN1	-0.025337	-0.042696	0.017359	0.016162	0.015976	0.177442
TFCP2	-0.006555	-0.023898	0.017343	0.013891	0.013731	0.126099
NKX6-3	0.009395	-0.00789	0.017285	0.020738	0.020499	0.280619
RARB	0.005654	-0.011623	0.017277	0.015361	0.015184	0.16076
PPARD	-0.043807	-0.061023	0.017216	0.018184	0.017974	0.226722
GLIS3	0.00082	-0.016379	0.017199	0.018798	0.018581	0.240854
SOX4	0.008473	-0.008496	0.016969	0.015164	0.014989	0.162556
MYOD1	0.012778	-0.004101	0.016879	0.011454	0.011322	0.080916
NR2E1	-0.015044	-0.031833	0.016789	0.013667	0.01351	0.131184
KLF14_SP8	0.020954	0.004261	0.016693	0.005315	0.005253	0.004248
ESRRA_ESR2	-0.027536	-0.04361	0.016074	0.003786	0.003742	0.000932
HAND1	0.03989	0.023937	0.015953	0.017393	0.017193	0.23983
TFAP2E	-0.034756	-0.050691	0.015935	0.017671	0.017468	0.246942
NR0B1	0.028394	0.012716	0.015678	0.014276	0.014111	0.169291
SP1	0.022555	0.006936	0.015619	0.003007	0.004849	0.001551
SOX17	-0.023179	-0.038617	0.015438	0.013617	0.013313	0.156073
TFDP1	0.017376	0.001942	0.015434	0.004462	0.00441	0.002656
DBP	0.044095	0.02868	0.015415	0.013589	0.013433	0.157767
FOXA3_FOXC2	-0.035974	-0.051298	0.015324	0.015787	0.015605	0.216608
ATF4	-0.003347	-0.018476	0.015129	0.017799	0.017594	0.272135
HOXC11	0.015452	0.000361	0.015091	0.017263	0.017064	0.260091
HOXB7	0.023178	0.008399	0.014779	0.014134	0.013971	0.187495
PAX4	0.033988	0.019379	0.014609	0.014988	0.014815	0.214936
PLAG1	0.03867	0.024098	0.014572	0.016736	0.016543	0.261795
FOSL2_SMARCC1	0.019012	0.004471	0.014541	0.012745	0.012598	0.155751
SRF	-0.01299	-0.027265	0.014275	0.015934	0.01575	0.249683
SHOX2_HOXC5	-0.02998	-0.044208	0.014228	0.010167	0.01005	0.09365
NFATC2_NFATC3	0.033175	0.018964	0.014211	0.011838	0.010223	0.119094
ARID5B	-0.018012	-0.032028	0.014016	0.01659	0.016399	0.274758
BARX1	0.034644	0.020667	0.013977	0.010458	0.011645	0.124339
MSX2	0.006728	-0.007229	0.013957	0.018383	0.018171	0.32166
IRX2	0.0138	-0.000125	0.013925	0.017166	0.016968	0.292447
BCL6B	-0.028439	-0.042214	0.013775	0.016713	0.01652	0.28549
NR2C1	0.039605	0.026398	0.013207	0.017034	0.016837	0.312354
NFAT5	0.026633	0.013436	0.013197	0.017029	0.016833	0.312571
TBX1	-0.002569	-0.015445	0.012876	0.007079	0.006998	0.041374
ALX3	-0.023709	-0.03655	0.012841	0.01658	0.016389	0.312846
HMX1	0.019848	0.007151	0.012697	0.013073	0.012922	0.216369
EVX2	0.030102	0.017514	0.012588	0.020781	0.020542	0.422004
TLX1_NFIC	-0.025229	-0.03776	0.012531	0.014793	0.011571	0.230467
HOXD10	-0.004975	-0.017491	0.012516	0.013554	0.013398	0.237021
IRF9	-0.017798	-0.030202	0.012404	0.017797	0.017591	0.359778
BBX	0.02312	0.010769	0.012351	0.018527	0.018313	0.379616
HOXC8	-0.016694	-0.028843	0.012149	0.007986	0.007894	0.073684
STAT5A	0.007916	-0.004143	0.012059	0.008304	0.008722	0.092083
MESP1	0.025502	0.013606	0.011896	0.011345	0.009408	0.157592
E2F2_E2F5	-0.015404	-0.027113	0.011709	0.012734	0.012587	0.238778
NR2F1	-0.052116	-0.063755	0.011639	0.014269	0.014105	0.290042
HOXB13	0.007653	-0.003715	0.011368	0.019714	0.019487	0.443453
POU2F2_POU3F1	-0.068259	-0.079609	0.01135	0.012911	0.012762	0.2577
ATF2_ATF1_ATF3	0.004629	-0.006602	0.011231	0.007327	0.007242	0.072027
WRNIP1	0.027052	0.015827	0.011225	0.002627	0.006646	0.020031
TP63	-0.000495	-0.011716	0.011221	0.013391	0.013237	0.27831
FOXN1	0.006276	-0.004939	0.011215	0.013415	0.01326	0.279307
CREB3L1_CREB3	0.001999	-0.009184	0.011183	0.014367	0.014202	0.310635
REST	0.307075	0.296219	0.010856	0.016576	0.016385	0.387516
MZF1	0.030776	0.019935	0.010841	0.008651	0.008551	0.124945
ZNF410	-0.003595	-0.014372	0.010777	0.020268	0.020034	0.478088
TP73	0.003703	-0.007064	0.010767	0.017813	0.017608	0.422943
HDX	0.004116	-0.00664	0.010756	0.020702	0.020464	0.487793
NR6A1	-0.0416	-0.052291	0.010691	0.013411	0.013257	0.300109
NFE2L1	-0.030191	-0.040873	0.010682	0.011864	0.011727	0.247578
ATF5	-0.001432	-0.012097	0.010665	0.015926	0.015743	0.377623
TCF12_ASCL2	-0.012785	-0.023324	0.010539	0.007701	0.007612	0.099527
BACH1_NFE2_NFE2L2	-0.073214	-0.083685	0.010471	0.013865	0.013705	0.324018
PBX2	-0.001082	-0.011401	0.010319	0.020191	0.019959	0.494644
MECP2	-0.000362	-0.010415	0.010053	0.002785	0.002753	0.002148
PAX5	0.001239	-0.008755	0.009994	0.003529	0.003489	0.006898
HOXB8	0.00048	-0.009509	0.009989	0.010415	0.010295	0.221456
NFIX_NFIB	0.004461	-0.005499	0.00996	0.004741	0.004686	0.024374
GATA3	0.003733	-0.006215	0.009948	0.003998	0.003952	0.012231
HES7_HES5	0.054539	0.04463	0.009909	0.015748	0.015566	0.405252
PRDM4	-0.006754	-0.016617	0.009863	0.019494	0.019269	0.498793
EZH2	0.009359	-0.000197	0.009556	0.008026	0.007933	0.141284
CLOCK	-0.004199	-0.013707	0.009508	0.012132	0.011993	0.307625
NR3C1	-0.045595	-0.055046	0.009451	0.008413	0.008316	0.161183
ESR1	-0.052832	-0.062155	0.009323	0.011192	0.009935	0.259231
ZBTB6	0.075986	0.066863	0.009123	0.009539	0.009429	0.222602
SPIC	-0.034975	-0.044029	0.009054	0.009382	0.009274	0.218958
PITX1	-0.022509	-0.031179	0.00867	0.005419	0.005356	0.06316
NHLH1	0.019195	0.010628	0.008567	0.010415	0.010295	0.286367
OSR1_OSR2	-0.022966	-0.031346	0.00838	0.017081	0.016884	0.511406
KLF6	0.017458	0.009107	0.008351	0.010672	0.010549	0.308285
NKX2-1	0.02864	0.020314	0.008326	0.016952	0.016757	0.510958
PITX3	-0.005963	-0.013952	0.007989	0.006801	0.006723	0.145796
BATF	-0.034695	-0.042633	0.007938	0.006834	0.006874	0.152562
IKZF2	0.027931	0.019996	0.007935	0.012635	0.012489	0.406099
SP4_PML	0.009472	0.001601	0.007871	0.003257	0.00369	0.018637
NKX2-6	-0.014683	-0.022516	0.007833	0.015497	0.015318	0.499197
LEF1	-0.00422	-0.011851	0.007631	0.010709	0.010586	0.349915
ETV3	0.034875	0.027272	0.007603	0.014231	0.012835	0.457727
ISL1	0.033873	0.026312	0.007561	0.015814	0.015632	0.521823
SOX18	0.011818	0.004275	0.007543	0.015403	0.015225	0.512142
RUNX1_RUNX2	0.00827	0.000843	0.007427	0.008122	0.008029	0.241105
BATF3	-0.005257	-0.01252	0.007263	0.019491	0.019267	0.61513
HOXA4	-0.002687	-0.009935	0.007248	0.017324	0.017125	0.573529
POU4F1_POU4F3	-0.020209	-0.027443	0.007234	0.01459	0.014421	0.507086
PPARG	-0.020315	-0.027447	0.007132	0.012291	0.012149	0.440737
ZNF691	0.0206	0.013489	0.007111	0.018196	0.017986	0.598398
DDIT3	0.01742	0.010324	0.007096	0.018221	0.018011	0.599644
HOXA2_HOXB1	0.054865	0.047953	0.006912	0.01799	0.017783	0.604438
THRB	-0.001713	-0.008565	0.006852	0.019599	0.019373	0.636685
NKX6-2	0.044603	0.037975	0.006628	0.015756	0.015575	0.571495
ZNF524	0.003068	-0.003454	0.006522	0.007481	0.007395	0.261258
ETV7	-0.011663	-0.01816	0.006497	0.010512	0.010391	0.413161
SMAD1	-0.011721	-0.017973	0.006252	0.003758	0.003715	0.055805
LMX1B_MNX1_RAX2	-0.011483	-0.017677	0.006194	0.017307	0.017108	0.62889
FOXL1	0.009784	0.003654	0.00613	0.008152	0.008058	0.325936
RAD21_SMC3	-0.008153	-0.014175	0.006022	0.011385	0.011254	0.480303
HOXB4_LHX9	0.023951	0.018014	0.005937	0.01561	0.015431	0.608015
NR1H2	0.007257	0.001371	0.005886	0.01567	0.015489	0.61235
WT1_MTF1_ZBTB7B	0.020256	0.014542	0.005714	0.003164	0.00303	0.040194
RREB1	-0.010588	-0.01615	0.005562	0.013876	0.013716	0.589275
ZKSCAN3	0.005933	0.000478	0.005455	0.020042	0.019811	0.71201
RORC	0.004464	-0.000851	0.005315	0.019526	0.019301	0.711987
GTF2I	0.014453	0.009168	0.005285	0.005434	0.005371	0.215805
HMGA2	-0.027281	-0.032519	0.005238	0.018998	0.018779	0.708483
ETV1_ERF_FEV_ELF1	-0.018588	-0.0237	0.005112	0.007408	0.007322	0.364214
ZNF232	-0.001958	-0.006979	0.005021	0.019632	0.019406	0.728496
ZNF263	0.022395	0.017615	0.00478	0.008952	0.00727	0.43884
TFAP2C	0.006455	0.001707	0.004748	0.005115	0.005056	0.234852
TWIST1_SNAI1	-0.001377	-0.006003	0.004626	0.010161	0.010044	0.541235
GFI1	0.033984	0.029372	0.004612	0.01105	0.010923	0.574422
SOX5	-0.024979	-0.029367	0.004388	0.014698	0.014529	0.685905
IKZF1	-0.002678	-0.007041	0.004363	0.002761	0.002729	0.065643
TCF7	-0.04342	-0.047748	0.004328	0.015301	0.01386	0.689611
ZNF652	0.024698	0.020445	0.004253	0.01142	0.011288	0.615319
NFIA	-0.033248	-0.037169	0.003921	0.011261	0.011519	0.643664
ZBTB16	-0.045131	-0.048938	0.003807	0.015537	0.015357	0.739342
E4F1	-0.047182	-0.050888	0.003706	0.018352	0.01814	0.783591
NKX1-1	0.002413	-0.001284	0.003697	0.018494	0.018281	0.78571
PLAGL1	-0.003333	-0.007026	0.003693	0.003193	0.004624	0.236721
ZNF423	0.029832	0.026238	0.003594	0.017275	0.017076	0.777265
SIN3A_CHD1	0.010248	0.00712	0.003128	0.003355	0.003317	0.233078
HMBOX1	0.016189	0.013193	0.002996	0.015584	0.015404	0.793673
ZNF35	0.003884	0.001004	0.00288	0.020135	0.019903	0.845508
TFEC_MITF_ARNTL_BHLHE41	0.003278	0.00054	0.002738	0.011334	0.011204	0.742866
CBFB	-0.043305	-0.046007	0.002702	0.019621	0.019395	0.851173
SOX14	0.005101	0.002477	0.002624	0.015239	0.015064	0.814683
ELF3_EHF	0.019685	0.017229	0.002456	0.008572	0.008474	0.697771
JUN	-0.032792	-0.035228	0.002436	0.011893	0.011756	0.7806
HOXD4	-0.013903	-0.016301	0.002398	0.017106	0.016908	0.848534
EN2_GBX2_LBX2	0.024867	0.022516	0.002351	0.017676	0.017472	0.856184
ERG	0.011501	0.009246	0.002255	0.006614	0.006537	0.644887
YBX1_FOS_NFYC_NFYA_NFYB_CEBPZ	-0.008264	-0.010452	0.002188	0.002691	0.002366	0.267798
STAT6	0.022786	0.020609	0.002177	0.015399	0.015222	0.847277
ZSCAN4	0.003815	0.001682	0.002133	0.015938	0.015754	0.855303
CREB5_CREM_JUNB	0.08314	0.081086	0.002054	0.013902	0.011384	0.826754
RORA	-0.007208	-0.009121	0.001913	0.01681	0.016616	0.876721
ID4_TCF4_SNAI2	0.031945	0.030073	0.001872	0.004902	0.004845	0.606557
KLF8	-0.009574	-0.011286	0.001712	0.004686	0.004632	0.621907
FIGLA	0.046492	0.044823	0.001669	0.01436	0.014194	0.874121
MEF2D_MEF2A	-0.009609	-0.011245	0.001636	0.014281	0.014117	0.875914
SIX1_SIX3_SIX2	-0.012586	-0.014181	0.001595	0.014895	0.014724	0.883935
GLIS1	0.00103	-0.000307	0.001337	0.021569	0.02132	0.93261
VDR	-0.004533	-0.005808	0.001275	0.01429	0.014125	0.903157
VSX1	-0.002254	-0.003494	0.00124	0.014726	0.014556	0.908573
ZBTB7A_ZBTB7C	0.045942	0.044708	0.001234	0.015472	0.015293	0.913376
FLI1	-0.010919	-0.012094	0.001175	0.00766	0.007572	0.834519
EMX2	0.008836	0.007736	0.0011	0.014026	0.013864	0.914816
EGR3_EGR2	-0.02108	-0.022167	0.001087	0.010312	0.010194	0.885733
MSX1	0.041216	0.040713	0.000503	0.017265	0.017066	0.96829
ZFX	-0.018547	-0.019018	0.000471	0.005806	0.005739	0.911902
MEF2C	0.025543	0.025078	0.000465	0.015146	0.014971	0.966585
RARA	-0.025195	-0.025611	0.000416	0.012626	0.01248	0.964141
HESX1	-0.002355	-0.002742	0.000387	0.016421	0.016231	0.974345
PKNOX1_TGIF2	-0.026684	-0.027048	0.000364	0.013509	0.013354	0.970672
SOX21	-0.011405	-0.011682	0.000277	0.018689	0.018474	0.983864
HIC1	0.01588	0.01578	0.0001	0.006899	0.006819	0.984219
ISL2	-0.00259	-0.002555	-3.5e-05	0.01785	0.017645	0.997865
MYF6	0.062067	0.06212	-5.3e-05	0.008378	0.008282	0.993113
HINFP1	0.017183	0.017338	-0.000155	0.020268	0.020034	0.991674
POU5F1_POU2F3	0.050434	0.050629	-0.000195	0.010238	0.009378	0.978501
ZNF350	-0.010939	-0.010724	-0.000215	0.017963	0.017756	0.986969
TP53	-0.019694	-0.019422	-0.000272	0.014206	0.014042	0.979156
HOXA9	-0.015725	-0.015396	-0.000329	0.013451	0.013296	0.973375
GATA1_GATA4	0.017095	0.017449	-0.000354	0.010616	0.010493	0.963708
FOXO4	-0.007712	-0.007291	-0.000421	0.014178	0.014015	0.967681
ARNT	-0.029725	-0.029141	-0.000584	0.012472	0.012328	0.949061
SP3	-0.012596	-0.011968	-0.000628	0.002086	0.002062	0.683442
TBX19	-0.029635	-0.028987	-0.000648	0.01557	0.01539	0.954716
FOXM1_TBL1XR1	-0.020274	-0.019268	-0.001006	0.005668	0.003243	0.768416
PATZ1_KLF4	-0.005111	-0.003945	-0.001166	0.002245	0.003144	0.568189
MEIS2	-0.010467	-0.009265	-0.001202	0.0048	0.004745	0.733897
ZNF148	0.022576	0.023846	-0.00127	0.010999	0.010872	0.874937
HOXA1	0.069084	0.070566	-0.001482	0.01281	0.012662	0.874695
KLF13	0.028407	0.029992	-0.001585	0.014685	0.014515	0.883016
AIRE	0.005959	0.007591	-0.001632	0.017476	0.017275	0.898672
NR4A1	-0.019343	-0.01765	-0.001693	0.017017	0.016821	0.892098
ZNF711_TFAP2A_TFAP2D	-0.004068	-0.002336	-0.001732	0.002022	0.002127	0.282531
HSF4	-0.025573	-0.023766	-0.001807	0.014686	0.014517	0.866827
RCOR1_MTA3	0.004526	0.006407	-0.001881	0.001372	0.004742	0.474893
MAFK	-0.023673	-0.02176	-0.001913	0.00795	0.007858	0.743815
E2F6	0.004644	0.006583	-0.001939	0.005539	0.005475	0.636253
ISX	-0.03038	-0.028426	-0.001954	0.016697	0.016505	0.873266
PAX1_PAX9	-0.006132	-0.004037	-0.002095	0.019208	0.018986	0.881798
SOX6	0.028377	0.030488	-0.002111	0.014939	0.014767	0.847344
TCF21	-0.045146	-0.042854	-0.002292	0.012853	0.012704	0.808231
ELF2_GABPA_ELF5	-0.024762	-0.022092	-0.00267	0.004682	0.004628	0.448254
PITX2	0.020124	0.022852	-0.002728	0.020231	0.019998	0.854227
HOXB2_UNCX_HOXD3	-0.043503	-0.04063	-0.002873	0.01175	0.011615	0.73988
ZNF143	-0.032011	-0.02899	-0.003021	0.01217	0.008662	0.699887
PAX8	0.010715	0.014046	-0.003331	0.015371	0.015194	0.768321
HES1	-0.018053	-0.014575	-0.003478	0.009515	0.009406	0.621747
NOTO_VSX2_DLX2_DLX6_NKX6-1	0.01306	0.016552	-0.003492	0.015615	0.015435	0.761197
INSM1	0.009832	0.013601	-0.003769	0.015327	0.01515	0.738456
PDX1	-0.024003	-0.020199	-0.003804	0.016006	0.015821	0.746839
RELB	-0.051343	-0.047539	-0.003804	0.014091	0.013928	0.714222
TAL1	-0.010792	-0.006943	-0.003849	0.004179	0.004131	0.2381
HOXA10_HOXB9	-0.018429	-0.014123	-0.004306	0.016709	0.016516	0.726526
ZBED1	0.005963	0.010412	-0.004449	0.020925	0.020684	0.77254
ZIC1	0.011734	0.01636	-0.004626	0.016158	0.015972	0.697974
FOXD1_FOXO1_FOXO6_FOXG1_FOXP1	-0.023066	-0.018373	-0.004693	0.010532	0.01041	0.549579
MLXIPL	-0.006399	-0.001608	-0.004791	0.005682	0.005617	0.275623
NFKB2	-0.019835	-0.015032	-0.004803	0.011564	0.011431	0.576237
FUBP1	-0.036159	-0.031024	-0.005135	0.016828	0.016634	0.679435
NR1D1	0.001358	0.006712	-0.005354	0.018107	0.017898	0.688706
FOXQ1	-0.029635	-0.024259	-0.005376	0.011988	0.01185	0.547119
RBPJ	0.083982	0.089427	-0.005445	0.015483	0.015305	0.634739
FOXO3_FOXD2	0.049732	0.055308	-0.005576	0.013689	0.013531	0.583408
MAFF_MAFG	0.030805	0.03665	-0.005845	0.012646	0.0125	0.535292
ZNF8	0.002244	0.008137	-0.005893	0.019877	0.019648	0.687936
GCM1	0.027459	0.033446	-0.005987	0.015203	0.015027	0.595652
ZBTB14	0.04439	0.050395	-0.006005	0.008294	0.006481	0.297356
ZBTB49	-0.007102	-0.000923	-0.006179	0.018214	0.018004	0.646523
CUX1	0.029995	0.036588	-0.006593	0.012398	0.010437	0.44693
POU6F2	0.0013	0.00808	-0.00678	0.017122	0.016925	0.593683
AHR_ARNT2	0.034483	0.041317	-0.006834	0.004927	0.004752	0.092847
VENTX	0.012143	0.01912	-0.006977	0.01701	0.016814	0.580863
MBD2	-0.001325	0.005782	-0.007107	0.011292	0.011161	0.405129
MLX_USF2_USF1_PAX2	0.058547	0.065706	-0.007159	0.010464	0.010344	0.368082
TBX21_TBR1	0.046241	0.053449	-0.007208	0.014143	0.01398	0.495787
BRCA1	0.014277	0.021527	-0.00725	0.019346	0.019123	0.613158
SOX9	0.006364	0.013719	-0.007355	0.011033	0.010906	0.379633
CDX1	0.009182	0.016583	-0.007401	0.013731	0.013572	0.472346
SPDEF	0.009649	0.017174	-0.007525	0.014409	0.014243	0.48564
PKNOX2	-0.006364	0.001258	-0.007622	0.017618	0.017415	0.560917
OLIG1	-0.006125	0.001517	-0.007642	0.015933	0.015749	0.520546
BHLHE22_BHLHA15_BHLHE23	0.022811	0.030586	-0.007775	0.018211	0.018001	0.565926
SOX3_SOX2	0.006978	0.014762	-0.007784	0.007805	0.007715	0.205818
PAX3	0.062589	0.070597	-0.008008	0.016758	0.016565	0.522039
MAFB	0.05927	0.067385	-0.008115	0.007856	0.005916	0.149968
FOXD3_FOXI1_FOXF1	0.014316	0.022492	-0.008176	0.015562	0.009904	0.409487
NR2F2	0.014467	0.022669	-0.008202	0.010745	0.010566	0.318135
HMX2	0.014512	0.022716	-0.008204	0.016866	0.016671	0.514872
BARHL2	0.005135	0.013359	-0.008224	0.011773	0.011637	0.358775
NKX2-3	-0.01296	-0.004709	-0.008251	0.013315	0.013162	0.412012
UBP1	0.027336	0.035836	-0.0085	0.019559	0.019334	0.559202
TBX15_MGA	0.028755	0.037276	-0.008521	0.012349	0.012207	0.364271
SPI1	-0.032115	-0.023577	-0.008538	0.009344	0.009149	0.239456
EGR1_EGR4	0.029066	0.03762	-0.008554	0.010567	0.010446	0.293382
TFAP2B	0.016482	0.025168	-0.008686	0.010727	0.010604	0.293253
HOXC12_HOXD12	0.007895	0.016843	-0.008948	0.013895	0.013735	0.395004
BARHL1	0.03527	0.044408	-0.009138	0.006205	0.005749	0.074019
POU4F2	-0.010584	-0.001414	-0.00917	0.018519	0.018305	0.507629
NR1H4	-0.027541	-0.018294	-0.009247	0.01535	0.015173	0.424416
ZIC3_ZIC4	0.032277	0.041615	-0.009338	0.011325	0.011194	0.285307
ZIC2_GLI1	0.012346	0.021834	-0.009488	0.014687	0.014518	0.393602
TAF1	-0.007639	0.001977	-0.009616	0.00774	0.007651	0.127632
SOX7	-0.026289	-0.016446	-0.009843	0.019636	0.01941	0.502621
OVOL1	-0.002332	0.007608	-0.00994	0.02116	0.020917	0.528883
TFCP2L1	0.009948	0.019965	-0.010017	0.013976	0.013814	0.3473
PRDM14	-0.019392	-0.009281	-0.010111	0.019475	0.01925	0.48809
HOXC6_HOXA7	0.036982	0.04716	-0.010178	0.018549	0.018335	0.464776
RARG	0.000908	0.011088	-0.01018	0.008264	0.008169	0.130304
T	-0.026071	-0.015619	-0.010452	0.017065	0.016869	0.417152
LHX2	0.017929	0.028505	-0.010576	0.017272	0.017072	0.417247
HOXB6_PRRX2	0.053849	0.064437	-0.010588	0.008478	0.008381	0.126018
ARID5A	0.005439	0.016056	-0.010617	0.012742	0.012595	0.280755
MAZ_ZNF281_GTF2F1	0.024459	0.035165	-0.010706	0.003669	0.003484	0.005488
BACH2	-0.002974	0.00792	-0.010894	0.016078	0.015892	0.372371
DMC1	-0.018337	-0.007348	-0.010989	0.019447	0.019223	0.4522
OTP_PHOX2B_LHX1_LMX1A_LHX5_HOXC4	-0.01099	1.2e-05	-0.011002	0.015534	0.015355	0.352624
POU2F1	-0.034798	-0.023756	-0.011042	0.016243	0.016056	0.37092
ZNF333	-0.003753	0.007526	-0.011279	0.0177	0.017496	0.399665
HMX3	-0.013011	-0.001677	-0.011334	0.011455	0.010103	0.18831
HSF2	0.024279	0.035863	-0.011584	0.016515	0.016324	0.356939
MYBL1	0.02892	0.040542	-0.011622	0.013042	0.012538	0.246225
NFATC1	0.01385	0.025492	-0.011642	0.012308	0.012166	0.227104
GLI2	-0.040657	-0.028549	-0.012108	0.009875	0.009761	0.131772
DLX3_EVX1_MEOX1	0.032625	0.045006	-0.012381	0.016937	0.016742	0.338524
HMGA1	0.026224	0.038794	-0.01257	0.010505	0.010384	0.139657
GMEB1	0.012125	0.024696	-0.012571	0.00832	0.007369	0.064357
TBX5	-0.000992	0.011631	-0.012623	0.013116	0.012965	0.22006
MEF2B	0.000973	0.013628	-0.012655	0.017438	0.017238	0.341771
MNT_HEY1_HEY2	-0.0102	0.002595	-0.012795	0.00826	0.008165	0.069785
GATA5	-0.019521	-0.006721	-0.0128	0.016268	0.016081	0.30587
KLF16_SP2	-0.025234	-0.012411	-0.012823	0.003675	0.003633	0.002545
HSF1	-0.015034	-0.002143	-0.012891	0.010652	0.010529	0.135964
POU3F2	-0.003493	0.009633	-0.013126	0.007933	0.005921	0.037928
TBX2	-0.009587	0.003606	-0.013193	0.013685	0.013527	0.219366
HOXA5	0.051187	0.064789	-0.013602	0.017619	0.017416	0.314265
TCF3_MYOG	0.029685	0.043324	-0.013639	0.010923	0.010797	0.12606
E2F4	-0.018012	-0.004334	-0.013678	0.012525	0.012381	0.171342
NR4A2	-0.013127	0.000714	-0.013841	0.016124	0.015938	0.267886
HINFP	0.006991	0.020852	-0.013861	0.014191	0.014028	0.214112
CENPB	0.004351	0.018324	-0.013973	0.017606	0.017403	0.302053
ZBTB3	-0.008438	0.005656	-0.014094	0.018744	0.018528	0.325962
TGIF1	-0.009243	0.004955	-0.014198	0.011527	0.011394	0.130332
HOXA13	0.021955	0.036156	-0.014201	0.014451	0.014284	0.211668
GZF1	-0.004665	0.009841	-0.014506	0.019585	0.019359	0.332666
ETV2	0.016455	0.030971	-0.014516	0.009645	0.009534	0.076075
MYB	-0.039635	-0.025047	-0.014588	0.008285	0.00819	0.046251
GATA6	-0.004123	0.010542	-0.014665	0.018527	0.018313	0.303217
IRX5	0.001523	0.016283	-0.01476	0.016394	0.016205	0.247601
SOX13_SOX12	0.03417	0.049119	-0.014949	0.013324	0.009975	0.122579
TLX2	-0.02278	-0.007788	-0.014992	0.011443	0.011311	0.111674
ONECUT2_ONECUT3	-0.024623	-0.009596	-0.015027	0.016737	0.016545	0.248783
ZNF274	-0.006158	0.009002	-0.01516	0.019798	0.01957	0.317882
ALX1_ARX	-0.016076	-0.000832	-0.015244	0.018867	0.018649	0.294188
CREB1	-0.056081	-0.040821	-0.01526	0.014349	0.012655	0.161776
SP100	-0.010021	0.005351	-0.015372	0.011386	0.011255	0.103221
ESRRB_ESRRG	0.043523	0.058934	-0.015411	0.01146	0.011328	0.104307
CTCF_CTCFL	-0.008159	0.007351	-0.01551	0.010535	0.010413	0.081132
EMX1	0.014675	0.030257	-0.015582	0.014754	0.014584	0.183727
GCM2	0.000157	0.016029	-0.015872	0.015232	0.015056	0.188809
PAX7_NOBOX	-0.020965	-0.004939	-0.016026	0.014115	0.013952	0.157442
NKX2-2	0.019542	0.035771	-0.016229	0.013195	0.013043	0.130792
FOXC1	-0.008526	0.007921	-0.016447	0.01404	0.013878	0.146714
OLIG3_NEUROD2_NEUROG2	0.003532	0.020147	-0.016615	0.012345	0.012203	0.104078
FOXK1_FOXP2_FOXB1_FOXP3	-0.019764	-0.002959	-0.016805	0.010716	0.010593	0.067214
RFX3_RFX2	0.150374	0.167255	-0.016881	0.016448	0.006705	0.106054
HOXC9	-0.015154	0.001948	-0.017102	0.014732	0.014562	0.149783
TEAD4	-0.00875	0.008587	-0.017337	0.014703	0.014534	0.14452
PAX6	0.02174	0.039648	-0.017908	0.014667	0.014498	0.133118
DLX1_HOXA3_BARX2	0.043261	0.061266	-0.018005	0.013947	0.013787	0.115988
NKX2-4	-0.029925	-0.011772	-0.018153	0.013587	0.013431	0.106119
MAX_TFEB	-0.036334	-0.018012	-0.018322	0.012468	0.012324	0.08157
HOXD9	-0.008055	0.01038	-0.018435	0.015714	0.015533	0.146224
MEIS1	0.019738	0.038268	-0.01853	0.009398	0.009289	0.030975
NKX2-5	0.023334	0.042042	-0.018708	0.016893	0.016698	0.166274
LHX8	0.022172	0.041708	-0.019536	0.015546	0.015367	0.124091
GATA2	0.0363	0.055941	-0.019641	0.018736	0.009876	0.113049
DRGX_PROP1	0.000494	0.020386	-0.019892	0.017201	0.017002	0.151083
HIF1A	-0.019479	0.000497	-0.019976	0.014125	0.013962	0.090953
NRF1	-0.009715	0.010496	-0.020211	0.004729	0.004194	0.000689
ZNF384	-0.014067	0.006314	-0.020381	0.005258	0.005197	0.001496
HOXC13	0.013665	0.034227	-0.020562	0.015465	0.015286	0.107469
ZBTB18	0.012923	0.033653	-0.02073	0.015963	0.015779	0.11424
CXXC1	0.009516	0.030527	-0.021011	0.008389	0.009036	0.014351
GMEB2	0.008055	0.029468	-0.021413	0.009622	0.009511	0.019431
SMAD4	-0.00636	0.015519	-0.021879	0.008128	0.008916	0.011006
EOMES	-0.025987	-0.003879	-0.022108	0.011021	0.010894	0.029056
E2F8	-0.006001	0.016196	-0.022197	0.013148	0.012996	0.053195
STAT5B	-0.023195	-0.000807	-0.022388	0.014503	0.014336	0.070519
HOXC10_HOXD13	-0.008315	0.01432	-0.022635	0.012325	0.012183	0.040001
CDX2	0.023526	0.046567	-0.023041	0.01686	0.016666	0.099911
OLIG2_NEUROD1_ATOH1	0.007423	0.031035	-0.023612	0.011588	0.011454	0.027394
NR2E3	0.018872	0.042664	-0.023792	0.011178	0.011049	0.023172
RUNX3_BCL11A	-0.02937	-0.00506	-0.02431	0.013386	0.013232	0.041594
JDP2	-0.024253	0.000121	-0.024374	0.015996	0.015812	0.07333
IRX3	-0.016707	0.007781	-0.024488	0.011079	0.010951	0.019967
OTX2_CRX	0.019179	0.043816	-0.024637	0.015598	0.015418	0.065741
OTX1	-0.04852	-0.023238	-0.025282	0.016043	0.015858	0.066208
ARID3A	0.015844	0.041279	-0.025435	0.013602	0.013445	0.037534
BPTF	-0.019494	0.005985	-0.025479	0.005802	0.005735	0.00078
MEIS3_TGIF2LX	-0.041332	-0.015689	-0.025643	0.0161	0.015914	0.064061
HSFY2	-0.056624	-0.030833	-0.025791	0.011146	0.011018	0.016588
NFATC4	0.010101	0.036026	-0.025925	0.012999	0.012849	0.029691
ZBTB33_CHD2	-0.010494	0.015497	-0.025991	0.010239	0.006898	0.00562
DPRX	-0.014638	0.011422	-0.02606	0.014445	0.014279	0.04256
POU1F1	-0.011402	0.014667	-0.026069	0.015269	0.015093	0.051269
SIX4	-0.015047	0.011048	-0.026095	0.01914	0.018919	0.100544
SRY	0.006758	0.033273	-0.026515	0.014769	0.014599	0.043279
JUND	-0.065744	-0.038959	-0.026785	0.016717	0.016524	0.062881
SHOX	0.01375	0.04054	-0.02679	0.015779	0.015597	0.052219
PROX1	0.007367	0.034555	-0.027188	0.014808	0.014637	0.040035
SIX5_SMARCC2_HCFC1	-0.00458	0.023466	-0.028046	0.003865	0.003763	4.6e-05
ZNF740_ZNF219	-0.011281	0.016839	-0.02812	0.010891	0.010765	0.010422
POU3F3_POU3F4	0.008475	0.036703	-0.028228	0.016005	0.013647	0.036336
GFI1B	0.042308	0.070707	-0.028399	0.013124	0.012973	0.021722
POU6F1	0.012377	0.040815	-0.028438	0.018804	0.018587	0.074988
THRA_RXRB	-0.026685	0.001967	-0.028652	0.014258	0.014094	0.028866
PPARA	0.003685	0.03264	-0.028955	0.011755	0.01162	0.012771
NKX2-8	0.037193	0.06659	-0.029397	0.016037	0.015853	0.040267
AR_NR3C2	-0.002166	0.027412	-0.029578	0.017625	0.017422	0.054246
E2F7_E2F1	-0.0202	0.009427	-0.029627	0.007939	0.006976	0.001372
HOXD1	0.004433	0.03427	-0.029837	0.019624	0.019397	0.073802
DUXA	-0.008302	0.021655	-0.029957	0.012854	0.012705	0.016103
IRF7	-0.033999	-0.003383	-0.030616	0.01032	0.010201	0.005563
DBX2_HLX	-0.002579	0.029161	-0.03174	0.014226	0.014063	0.019235
DMBX1	0.004564	0.036705	-0.032141	0.019183	0.018962	0.05453
ATF7	0.019401	0.052235	-0.032834	0.01521	0.015035	0.021928
IRX6_IRX4	0.02225	0.055613	-0.033363	0.020268	0.020034	0.057733
HOMEZ	0.029007	0.063421	-0.034414	0.011248	0.011119	0.004813
DLX5	-0.005962	0.029466	-0.035428	0.019038	0.018819	0.038186
MAFA	0.050779	0.086867	-0.036088	0.018043	0.017835	0.029376
SPIB	0.012328	0.04858	-0.036252	0.013234	0.012002	0.006664
YY1_YY2	0.008999	0.045596	-0.036597	0.008489	0.008391	0.00086
MIXL1_GSX1_BSX_MEOX2_LHX4	-0.006887	0.031581	-0.038468	0.01226	0.012119	0.00427
SOX11	0.045036	0.083873	-0.038837	0.016969	0.016774	0.017349
SOX30	-0.019988	0.019209	-0.039197	0.018456	0.018244	0.023372
ELK4_ETV5_ELK1_ELK3_ELF4	-0.023496	0.015936	-0.039432	0.005624	0.006554	9.7e-05
ZBTB12	-0.021127	0.018894	-0.040021	0.017114	0.016917	0.015881
PBX3	0.041454	0.083603	-0.042149	0.010448	0.010327	0.001217
MECOM	0.001515	0.045994	-0.044479	0.015268	0.015092	0.006053
PTF1A	-0.000858	0.045126	-0.045984	0.016827	0.016633	0.008104
MYBL2	-0.009911	0.03739	-0.047301	0.010323	0.010204	0.000622
E2F3	-0.000139	0.04719	-0.047329	0.007029	0.00598	5e-05
TBX4	-0.034888	0.015131	-0.050019	0.01791	0.017704	0.007347
SCRT1_SCRT2	0.010058	0.060603	-0.050545	0.015249	0.013702	0.002627
RFX7_RFX4_RFX1	0.075831	0.13406	-0.058229	0.016439	0.009507	0.00086
