# Supplementary material for: Bioengineered Pancreas–Liver Crosstalk in a Microfluidic Coculture Chip Identifies Human Metabolic Response Signatures in Prediabetic Hyperglycemia
Source: Adv Sci (Weinh). 2022 Oct 26;9(34):2203368. doi: 10.1002/advs.202203368 (PMC9731722; doi:10.1002/advs.202203368)
Supplement: Supplementary file 4 — Supplemental Table 4 [file ADVS-9-2203368-s001.xlsx]

## Sheet: Sheet1
	Gene	Liver LG	Liver HG	log2(FC)	P value
1	RASD1	119.828	54.6122	-1.13367	0.000210903
2	CAMK2B	4.01615	2.19463	-0.871838	0.000382603
3	GALNT2	55.3844	43.7548	-0.340038	0.0004626
4	RETREG2	13.6722	19.0466	0.478284	0.000479597
5	UGT1A5	2.04711	10.7702	2.39538	0.000502504
6	SNHG12	4.09167	1.94955	-1.06955	0.000546951
7	TNS1	38.0601	23.2981	-0.708065	0.000830118
8	VSNL1	0.160697	2.13636	3.73274	0.000838949
9	ADPGK	12.568	6.31441	-0.993041	0.000994599
10	DENND5B	3.28406	4.83193	0.557117	0.00128527
11	SIK1	22.5605	7.74884	-1.54175	0.0013611
12	GK	37.9899	22.4236	-0.760596	0.00162276
13	PPARGC1A	14.1459	4.17963	-1.75894	0.00171036
14	RAB37	0.442188	1.86288	2.0748	0.00193105
15	SCAF8	5.06475	7.8196	0.626604	0.00199531
16	CEP120	0.828017	1.86766	1.1735	0.00211221
17	TSEN2	0.635131	2.10915	1.73154	0.00245547
18	PPM1K	0.240381	1.07522	2.16124	0.00267371
19	TMBIM4	22.5125	15.1734	-0.569187	0.00272287
20	MID1IP1	7.75965	19.1842	1.30586	0.00283842
21	CDK9	38.6921	25.2344	-0.616644	0.00299714
22	SPSB1	53.5931	41.4063	-0.372196	0.00309356
23	POLR2M	5.86084	4.22271	-0.472938	0.00364892
24	DUSP4	9.4003	2.90837	-1.6925	0.00389511
25	METAP2	29.0047	36.6576	0.337825	0.00395682
26	CD4	2.34641	0.390893	-2.58561	0.00420826
27	CENPS	0.829194	4.97924	2.58614	0.00455723
28	SORD2P	12.5717	15.8731	0.336398	0.00473522
29	BDKRB2	12.9813	2.97336	-2.12627	0.00480476
30	RASSF7	25.4886	17.0532	-0.579812	0.00505162
31	ANKRD39	1.38248	6.7401	2.28551	0.00512481
32	DUS3L	8.51194	6.40407	-0.410498	0.0053702
33	KLHDC7A	1.82312	3.17657	0.801061	0.0053939
34	HSD11B1	21.5816	8.13734	-1.40718	0.00570086
35	AKAP7	0.865122	3.53049	2.02889	0.00574455
36	DHRS2	2.60977	7.59533	1.54119	0.00574619
37	PRAF2	7.36092	1.62579	-2.17874	0.00609683
38	TIAL1	10.6226	15.292	0.525638	0.00650512
39	CEP164	1.8233	3.05065	0.742562	0.00650789
40	GPATCH3	5.29578	9.51903	0.845972	0.00653015
41	ART4	4.29662	7.62553	0.827637	0.00654049
42	NAV2	12.5995	5.77158	-1.12633	0.00736127
43	EXOSC6	4.35459	6.03068	0.469782	0.00745904
44	NACA	122.913	168.58	0.455791	0.00753859
45	ARL14	0.381715	4.11787	3.43133	0.00755434
46	DNAJA4	1.88243	0.481369	-1.96738	0.00799437
47	MAFK	27.0837	18.3336	-0.562932	0.00812245
48	SREK1	9.61439	5.70782	-0.752255	0.00819774
49	TEN1-CDK3	1.80473	4.43396	1.29681	0.00825905
50	CUTA	34.2039	47.4357	0.471816	0.00830484
51	NFIL3	21.4881	12.7409	-0.754069	0.00837544
52	COL4A1	1.77027	0.372291	-2.24946	0.00842464
53	MTTP	48.6134	53.1723	0.129321	0.0088493
54	S100A6	132.66	209.595	0.659864	0.00902654
55	CD2AP	17.5163	25.3663	0.534217	0.00913436
56	AARSD1	3.66826	14.0521	1.93762	0.00929022
57	PHF12	7.51731	5.37878	-0.482939	0.00931659
58	NR3C1	14.2157	8.21475	-0.791192	0.00934578
59	NUMA1	26.2828	19.3929	-0.438591	0.0096479
60	ZNF700	2.37353	1.97038	-0.268559	0.00998444
61	TOMM20	28.4972	33.8641	0.248938	0.0101336
62	ST3GAL4	3.65197	6.36198	0.800801	0.010336
63	CAMTA2	5.48167	9.22295	0.750613	0.0103528
64	NAPG	7.76292	6.332	-0.293938	0.0106924
65	MCL1	216.075	123.362	-0.808633	0.0107134
66	UBE2G1	12.6665	16.7629	0.404245	0.0109835
67	BLOC1S3	1.79433	4.78349	1.41462	0.0113198
68	SLC25A15	24.756	11.6777	-1.08402	0.0113684
69	MCAT	3.83391	8.31352	1.11664	0.011447
70	NPIPB11	0.933144	1.72627	0.887491	0.0115714
71	S100A10	184.583	217.654	0.237766	0.0117315
72	N4BP1	4.18709	5.56391	0.41015	0.0117518
73	IL1RL2	0.1183	0.984249	3.05657	0.0117975
74	SMIM10L1	3.35026	5.63364	0.749793	0.0118409
75	ISYNA1	0.109078	0.880124	3.01234	0.0118963
76	MFSD5	5.79347	8.14691	0.491826	0.0120398
77	KREMEN1	1.5611	2.62454	0.749498	0.0120446
78	RLF	4.46258	2.42834	-0.877905	0.0120906
79	CDK2AP2	33.591	21.4432	-0.647554	0.0121576
80	UGT1A3	3.4536	10.9752	1.66807	0.0122759
81	CTNNBL1	21.2493	15.878	-0.420393	0.0123612
82	KDM4B	12.8696	8.47177	-0.603238	0.0124428
83	UROS	18.477	26.4734	0.518813	0.0125034
84	UBXN4	44.3134	53.8305	0.28068	0.0125764
85	DPH2	12.8402	7.80543	-0.718115	0.0126268
86	VSIG10L	1.48066	3.964	1.42071	0.0127641
87	GPR180	3.75508	2.66205	-0.496303	0.0128562
88	MIOS	2.67642	4.4782	0.742617	0.0128958
89	SAAL1	0.713381	3.08127	2.11078	0.0131046
90	TGFB3	6.08598	3.0455	-0.998812	0.013181
91	CHAC1	5.48722	1.67959	-1.70796	0.0132903
92	GPT2	40.4785	20.5647	-0.976984	0.013589
93	NUFIP1	1.86337	3.14062	0.753138	0.0136549
94	PCIF1	6.07657	3.66124	-0.730924	0.0137132
95	GCH1	34.4654	18.0753	-0.93113	0.0139682
96	GOLGA7	10.9396	18.8468	0.784767	0.0140743
97	EDEM2	7.42304	13.3744	0.84939	0.0141537
98	ZNF823	1.40043	2.28412	0.705771	0.0143952
99	KAT6B	1.55736	0.847702	-0.877476	0.0144499
100	PHF2	5.10854	4.05745	-0.332337	0.014536
101	PLEKHH3	7.69694	4.07749	-0.916601	0.0152229
102	EHD4	15.5156	12.7896	-0.278746	0.0153023
103	TRMT1L	2.58345	4.39079	0.765182	0.0153203
104	GNPTAB	6.37874	4.5697	-0.481171	0.0156662
105	ZNF605	0.321174	1.15989	1.85256	0.0158861
106	HERC3	2.52096	0.120746	-4.38392	0.016163
107	PHACTR4	6.62307	11.5304	0.799872	0.016196
108	SDHC	59.1551	79.1036	0.419241	0.0163805
109	BCAR1	91.5665	57.6166	-0.668335	0.0166957
110	RMND5B	6.81607	12.2095	0.840989	0.0168255
111	SNAPC1	0.448518	2.12873	2.24675	0.0168835
112	JOSD1	25.1036	14.3846	-0.803376	0.0170171
113	GDF15	262.834	174.383	-0.591895	0.0171587
114	INIP	3.53963	5.42515	0.616064	0.0172207
115	SLC36A1	3.06882	4.5483	0.567642	0.0172525
116	ZNF618	3.59178	5.34779	0.574243	0.0174511
117	BNIP3L	17.8851	10.8513	-0.720896	0.0175408
118	SOWAHC	41.6801	30.542	-0.448561	0.0175538
119	CHD9	3.61353	5.11424	0.501112	0.0178433
120	SLC43A1	17.8025	14.2349	-0.322653	0.0180443
121	STXBP3	17.8156	9.99997	-0.833149	0.0180647
122	COQ2	10.6073	3.8545	-1.46045	0.0181377
123	BTG1	48.9169	35.422	-0.465686	0.0181661
124	GCHFR	17.1566	11.8107	-0.538672	0.0181938
125	ERRFI1	111.709	60.0111	-0.896444	0.018254
126	SNRPA1	15.7766	20.9758	0.410941	0.0183807
127	UTP14A	13.0854	8.83969	-0.565886	0.0185407
128	KLHL12	5.19607	6.98482	0.426802	0.0187787
129	OAS2	2.30326	1.01008	-1.18921	0.0188257
130	C1QL1	0.276771	1.72944	2.64354	0.0188366
131	LNPK	4.0526	2.24628	-0.851306	0.018946
132	FAM177B	0.241171	2.37703	3.30103	0.0190008
133	RNF19A	36.0312	22.9632	-0.64992	0.0190146
134	RBM23	4.55997	8.3772	0.877445	0.0192367
135	ZZZ3	3.91063	8.23346	1.0741	0.0192802
136	TTC31	3.21727	5.55692	0.788447	0.0194151
137	BTBD6	18.2249	12.6077	-0.531608	0.0194355
138	SLC39A10	2.06967	3.52322	0.767491	0.0194579
139	GTF2B	9.44629	11.3981	0.270978	0.0195592
140	TARDBP	21.596	24.7112	0.1944	0.0199419
141	F13B	33.5248	38.2565	0.190476	0.0201902
142	SNHG20	0.846761	2.68126	1.66288	0.0201988
143	AAR2	4.96088	8.63116	0.798959	0.0202274
144	GBP2	16.8283	23.9086	0.506639	0.0202416
145	NRP2	1.03909	0.415017	-1.32408	0.0202437
146	ZNF395	36.4664	17.1727	-1.08645	0.0202968
147	P4HA1	13.5796	10.6163	-0.355162	0.0203187
148	TM7SF3	12.2669	15.8859	0.372981	0.02045
149	ZNF337	1.05656	1.73036	0.711705	0.0204561
150	BLCAP	18.4958	10.7418	-0.783961	0.0204776
151	COQ9	32.9719	26.1734	-0.333134	0.0205523
152	AFF3	4.41593	3.38653	-0.382908	0.0205815
153	AUTS2	2.80635	6.16825	1.13617	0.0206289
154	CTSD	799.188	704.151	-0.182651	0.0208814
155	MRAS	9.69693	6.47668	-0.582275	0.0210077
156	DMD	3.04422	5.34784	0.812883	0.0210153
157	NT5C2	5.64036	10.8061	0.937985	0.0210455
158	MARVELD2	15.1631	24.5498	0.695151	0.0210635
159	PTPRJ	5.74948	7.02922	0.289933	0.0210989
160	ZNF613	0.15148	0.89482	2.56247	0.0211425
161	DYRK2	2.28594	3.66888	0.682554	0.0211598
162	IFRD1	7.3287	11.1512	0.605574	0.0212337
163	PLEKHM1	6.6162	8.92744	0.432245	0.0212474
164	MAEA	23.9374	18.3498	-0.383504	0.0212987
165	DRG2	6.43388	11.7093	0.86389	0.0214235
166	IL1R1	5.91174	10.8182	0.871811	0.0214436
167	MFSD8	1.72655	3.6095	1.06391	0.0214909
168	ADAM8	1.84115	0.433416	-2.08679	0.0214964
169	MYO1E	24.1701	16.5285	-0.548263	0.0215495
170	LIPA	55.8269	46.221	-0.272412	0.0216736
171	UBXN10	1.899	0.0695397	-4.77126	0.0220929
172	CNDP1	0.053811	0.319888	2.57159	0.0221886
173	TGFBR3	1.92223	0.863301	-1.15484	0.0223792
174	SMCHD1	3.06919	5.06404	0.722431	0.022394
175	MCRS1	11.5982	16.5273	0.510951	0.0224315
176	EFCAB12	0.193998	1.18398	2.60954	0.0225301
177	RAD23A	42.655	50.8242	0.252798	0.0226247
178	ABCD3	26.9928	33.0005	0.289915	0.0227265
179	EYA3	2.48243	4.86806	0.971594	0.0227656
180	TIMM23B	0.88247	2.53764	1.52387	0.0230687
181	TECR	28.785	40.1685	0.480745	0.0233044
182	PTENP1	1.00363	1.92051	0.93626	0.0233143
183	C6orf136	9.3035	4.52317	-1.04044	0.0235073
184	CAB39	16.8902	21.2531	0.331493	0.0235772
185	GSTA5	0.444798	2.90773	2.70867	0.0237646
186	TRMT2A	8.24748	11.0856	0.426666	0.0241661
187	MAGIX	0.369592	2.33015	2.65642	0.0242263
188	SMOC1	25.958	14.5375	-0.836401	0.024433
189	DUSP10	6.22783	12.8997	1.05054	0.0246285
190	ACKR3	2.00065	0.260565	-2.94076	0.0249446
191	CPT1A	36.1889	26.2752	-0.461842	0.0249892
192	NPEPPS	11.5793	15.4446	0.41555	0.0251718
193	IMP4	19.2757	28.0708	0.542284	0.0254613
194	L2HGDH	0.793271	1.76758	1.15589	0.0254627
195	ALKBH7	23.6326	16.6158	-0.508226	0.025522
196	EIF3E	32.6872	45.1168	0.464936	0.0255325
197	IFT27	4.78075	2.73446	-0.80598	0.0260056
198	CSF1	10.2531	15.1979	0.567812	0.026105
199	TRIM74	1.92194	4.36816	1.18446	0.0263558
200	TPM1	285.501	331.099	0.213768	0.026431
201	CMTR2	4.00874	5.87374	0.551133	0.0266226
202	PPP1R15A	28.2794	19.1721	-0.560745	0.0267155
203	RIDA	48.8283	62.2582	0.350548	0.0268372
204	ZFAND2B	14.7355	20.037	0.44337	0.0268906
205	MTUS1	5.66451	11.3007	0.99639	0.0269016
206	NDUFA9	5.32354	8.67394	0.704303	0.0271866
207	DLG1	10.3541	15.9677	0.624961	0.027314
208	HK2	3.32178	0.398621	-3.05887	0.0273688
209	RGL1	2.56015	4.38326	0.775778	0.0275362
210	SIRPA	10.3301	7.86192	-0.393906	0.0278826
211	STXBP2	23.9988	31.9	0.410596	0.0280523
212	KCTD21	2.82685	6.31515	1.15962	0.0281671
213	MPND	13.2294	22.7725	0.783547	0.0283963
214	CCDC82	1.92627	2.44546	0.344294	0.0285328
215	N4BP2	1.59855	1.14483	-0.481628	0.0285459
216	COX18	2.41714	3.01048	0.316693	0.0285637
217	SOX6	1.42489	3.52765	1.30786	0.0285847
218	SPCS1	24.7729	19.526	-0.343372	0.0286139
219	ZFAND4	1.1501	2.00617	0.802691	0.0288152
220	PER2	1.33438	2.47085	0.888836	0.028937
221	FBXL20	0.666461	0.335864	-0.988644	0.0290082
222	UGT2B17	21.3444	25.6518	0.265201	0.029018
223	GAREM1	5.12212	2.98703	-0.778032	0.0292233
224	SLC12A7	77.5085	59.9759	-0.369972	0.0292307
225	DNPH1	40.0519	53.9508	0.429772	0.0295765
226	UIMC1	4.74552	8.08606	0.768871	0.0295856
227	RDH11	37.0143	49.3937	0.416244	0.0295918
228	POLR1G	1.77218	5.07685	1.51841	0.0295974
229	HYAL2	9.39608	18.2385	0.956855	0.0296445
230	PRDM2	3.45992	2.25916	-0.614953	0.0297406
231	SERPINE1	382.707	247.184	-0.630656	0.0299799
232	TOB1	26.0481	12.1899	-1.09549	0.0302058
233	LDAH	1.6882	2.78956	0.724556	0.0302217
234	NKAP	3.17266	2.1536	-0.558942	0.0302381
235	NBL1	5.14162	7.68574	0.579962	0.0303918
236	XPO4	1.85461	3.53563	0.930851	0.0304424
237	APPBP2	3.33201	4.51566	0.438543	0.030519
238	ITGB4	4.28811	2.19788	-0.964232	0.0305747
239	ATF7IP	2.18735	3.89778	0.833472	0.0308957
240	CCDC85C	3.8366	4.73697	0.304136	0.0311326
241	TRPT1	4.19151	9.15488	1.12707	0.0311868
242	TRIM27	16.0194	22.4359	0.485985	0.0311892
243	SEPTIN2	36.7356	45.251	0.300771	0.0312325
244	GID8	7.18172	9.00565	0.326501	0.0312603
245	INPP5A	5.70928	8.1031	0.505166	0.0314288
246	LMBRD1	11.6027	15.8434	0.449427	0.0316537
247	HINT3	10.6391	13.9153	0.387303	0.0316734
248	CPS1	165.877	72.1598	-1.20085	0.0317025
249	GLCE	7.61767	6.04788	-0.332921	0.0317124
250	GPR157	13.5265	4.16438	-1.69962	0.0317347
251	IVNS1ABP	11.6217	9.77452	-0.24972	0.0322085
252	HMGB3	32.856	19.735	-0.735404	0.0323782
253	SNX2	10.0017	6.57466	-0.605251	0.0326073
254	FRMD4B	8.78423	5.1839	-0.760877	0.032899
255	LRRC2	0.95078	1.51497	0.672107	0.0331271
256	TC2N	2.21525	1.09725	-1.01358	0.0334489
257	ND3	871.501	988.28	0.181418	0.033637
258	ZNF837	1.10604	3.42214	1.6295	0.0338331
259	JKAMP	8.15155	14.6565	0.846395	0.0338851
260	ZMYM2	5.19977	8.66282	0.736388	0.0339271
261	DENND2C	1.41101	2.95182	1.06488	0.0339836
262	CBR1	86.8634	124.764	0.522378	0.0340292
263	PIGM	1.91167	1.18365	-0.691589	0.034177
264	KANK1	34.2838	18.7482	-0.870774	0.0342238
265	DAZAP2	57.5249	74.0003	0.363346	0.0343287
266	ZNF324	0.437436	1.5217	1.79854	0.0343574
267	MAT2A	29.3337	46.5193	0.665272	0.0343841
268	MBIP	4.65115	9.32823	1.00402	0.0347077
269	CITED4	25.3563	34.0182	0.423962	0.034864
270	RABGGTB	24.2407	32.624	0.428499	0.0349651
271	CYP3A4	117.914	146.865	0.316757	0.0349915
272	EXOG	0.617036	2.65797	2.1069	0.0349946
273	UBL3	14.9596	11.0267	-0.440068	0.03503
274	FUT11	11.5915	7.70218	-0.589723	0.035227
275	NFE2L2	30.811	39.8052	0.369511	0.0352493
276	SERPINE2	3.74166	7.88832	1.07604	0.0355679
277	ZNF385A	5.08702	2.252	-1.17562	0.0355975
278	RAB11FIP3	20.42	17.0683	-0.258659	0.035627
279	EPRS1	16.0736	19.5142	0.279834	0.0356476
280	MOCOS	6.56709	8.63935	0.395668	0.0359894
281	C1orf21	0.175143	0.764788	2.12653	0.0360173
282	MRGBP	4.11934	6.77217	0.717206	0.0361688
283	TENT4B	2.25459	4.30078	0.931733	0.0362215
284	PROSER3	3.10037	0.874506	-1.8259	0.0363657
285	IER3IP1	4.63397	6.25787	0.433424	0.0364496
286	PPIL1	8.5679	11.3222	0.402146	0.0367517
287	LARS2	3.2016	6.10148	0.930366	0.0367765
288	ENTPD3-AS1	0.962636	0.355164	-1.4385	0.0368306
289	PI4K2A	7.87906	10.6082	0.429083	0.0369623
290	COPS9	14.5055	27.7182	0.934234	0.0370319
291	ZBTB5	5.19106	3.6579	-0.505011	0.0373012
292	NR4A1	19.2253	5.81138	-1.72605	0.0373049
293	PCGF6	6.17779	4.52504	-0.449159	0.0373251
294	KDM4A	13.8415	17.8347	0.365692	0.0373438
295	KDELR3	4.12404	9.01273	1.12791	0.037407
296	CTNNB1	71.6658	83.6502	0.223084	0.0374462
297	PTGFRN	11.6459	9.87223	-0.238378	0.0376961
298	INPP5F	0.945389	2.55259	1.43298	0.0377328
299	GUF1	3.25781	7.91382	1.28047	0.0378346
300	ARL2	7.90096	10.7285	0.441348	0.0379408
301	OSGIN1	15.8348	24.1074	0.606373	0.0379819
302	HMGXB4	2.92188	5.02925	0.783446	0.0380394
303	FAM228B	0	1.60722	#DIV/0!	0.0380781
304	SDCCAG8	2.32252	4.29216	0.886013	0.0382363
305	IKBKB	8.01765	11.0509	0.462908	0.03851
306	FST	46.0755	20.6623	-1.157	0.0387532
307	DUS1L	31.2531	39.4949	0.337664	0.0388377
308	GABARAPL1	39.9255	33.4742	-0.254258	0.0389723
309	TRPM8	1.69031	5.54868	1.71486	0.0390353
310	PLCD1	1.78413	4.23968	1.24873	0.0390532
311	GPN1	5.21814	6.47811	0.312038	0.0392025
312	TRIM52	0.664962	0.327481	-1.02186	0.0392906
313	LAMTOR1	32.795	40.8332	0.316267	0.0393149
314	MXRA7	22.581	19.8198	-0.188167	0.0395897
315	PNRC1	31.1939	42.199	0.435946	0.0396235
316	GLDC	85.1986	67.3609	-0.338918	0.0396769
317	TRPM7	3.8072	5.37926	0.49868	0.0397249
318	RRAGC	9.38706	13.065	0.476959	0.039798
319	FARP1	10.9885	14.2539	0.375358	0.0398736
320	NCOA4	64.7287	78.6336	0.28074	0.0399828
321	P4HTM	6.64964	9.42374	0.503023	0.0401461
322	COA8	8.77892	16.4546	0.906377	0.0401818
323	ZNF138	0.334601	1.0726	1.6806	0.0402745
324	ARRDC1-AS1	1.06451	1.87552	0.817108	0.0403509
325	DNAJB4	6.27593	12.5127	0.995489	0.0405365
326	TRIB1	36.6583	45.9416	0.325663	0.0405367
327	SNORD48	0	1.92069	#DIV/0!	0.0410323
328	ARHGEF28	1.01484	3.15958	1.63848	0.0413294
329	DLAT	20.6599	30.17	0.546282	0.0413297
330	GPN2	3.14439	5.77989	0.878263	0.0414261
331	LINS1	0.890157	1.96714	1.14397	0.0416885
332	TRMT1	4.92239	9.71366	0.980656	0.0419586
333	BCAT1	1.48984	0.615803	-1.27461	0.0420532
334	NPIPA2	0.637235	2.08779	1.71208	0.0420928
335	NAAA	1.98416	3.57783	0.850554	0.0420976
336	ETS2	140.339	83.6166	-0.747061	0.0421029
337	ANKRD40	8.02647	11.3784	0.503455	0.0421345
338	FAM13A	42.814	12.629	-1.76135	0.0424099
339	DENND2B	6.41805	12.9383	1.01144	0.0425006
340	MOGAT3	2.82988	6.21497	1.135	0.0426096
341	KHDRBS1	26.6505	33.4052	0.325912	0.0426115
342	AREL1	6.13547	9.65629	0.654294	0.04263
343	PTTG1IP	116.371	109.876	-0.0828574	0.0428979
344	NR2F6	27.5029	37.6398	0.452673	0.0429611
345	MKNK2	47.1369	28.0643	-0.748119	0.0430099
346	MLLT6	5.85277	8.62003	0.558573	0.0432565
347	SPATA33	0.171747	0.872503	2.34488	0.0432851
348	MAMDC4	2.39175	0.931961	-1.35972	0.0432877
349	SLC25A45	6.89885	4.08001	-0.757782	0.0433756
350	AJUBA	46.9499	69.8367	0.572862	0.0434788
351	ZNF180	2.28459	1.34534	-0.763971	0.0435031
352	SEMA4B	15.5492	9.06626	-0.778261	0.0435663
353	MRPS10	18.1757	21.8876	0.268109	0.0435665
354	PPP1R7	22.9878	36.1803	0.654337	0.0437397
355	MED8	16.5931	11.4354	-0.537075	0.0437573
356	ZNRF2	8.39997	5.58841	-0.587947	0.0438398
357	HAVCR2	2.32787	0.699111	-1.73542	0.0440413
358	FAAH	11.9631	9.47356	-0.336611	0.0442194
359	SSTR5-AS1	1.6459	0.77634	-1.08411	0.0446369
360	SOCS6	8.12385	10.0057	0.300586	0.044799
361	MGMT	7.03872	11.9711	0.766174	0.0448493
362	PLPP3	8.4656	11.8462	0.484747	0.0449064
363	TIPARP	11.7198	5.49738	-1.09213	0.0451168
364	SOCS1	0.643282	2.55636	1.99057	0.0451845
365	CYGB	0.239205	1.27297	2.41189	0.0453045
366	LRRC3	10.4384	5.42714	-0.94363	0.0453735
367	TMEM128	0.870506	2.58314	1.5692	0.045557
368	GRIPAP1	15.4602	11.5062	-0.42615	0.045822
369	RAB38	1.19291	0.324875	-1.87652	0.0458705
370	NMRAL1	4.31548	10.0671	1.22206	0.0459638
371	CSNK1D	46.3277	41.4827	-0.159364	0.0460085
372	MRPL44	18.9047	23.3465	0.30446	0.0460531
373	STON2	2.26425	0.864611	-1.38891	0.0460907
374	RAD50	6.79952	10.9924	0.692998	0.0462552
375	ZNF567	0.195824	1.03248	2.39849	0.046385
376	NFX1	10.0133	13.5304	0.434281	0.0464801
377	MEF2A	5.83565	12.1961	1.06346	0.0465286
378	SH3GL1	33.171	28.7759	-0.205061	0.0466594
379	TMEM45A	72.3919	41.828	-0.791359	0.0466848
380	LPCAT3	20.6323	28.0459	0.442887	0.0469714
381	SEZ6L2	2.1059	1.14601	-0.877811	0.0471179
382	PDP1	0.823381	1.68398	1.03224	0.0471591
383	SLC7A5	31.1174	7.10091	-2.13165	0.0471798
384	RAD52	0.279172	2.40563	3.10719	0.0473813
385	FAM98C	2.85196	6.08199	1.09259	0.0473932
386	DOCK5	5.588	5.0358	-0.150112	0.0474366
387	SMIM13	3.39115	4.50049	0.408307	0.0475149
388	FAM221A	0.284377	0.862675	1.60101	0.0476691
389	TMEM245	17.8058	12.4861	-0.512027	0.047736
390	AOC4P	1.75441	0.483043	-1.86076	0.0479589
391	LSM1	18.527	23.0016	0.31211	0.0479863
392	ZNF627	2.02459	3.2899	0.700412	0.0480892
393	EXOSC2	4.40607	7.048	0.677721	0.0482982
394	UBXN11	2.3531	5.21265	1.14745	0.0482984
395	DHODH	3.00407	4.90836	0.708323	0.0483808
396	PTGES3L-AARSD1	3.82207	0.016074	-7.89348	0.0484721
397	HAUS6	2.48766	3.95227	0.667889	0.0486323
398	UBA52	121.343	163.733	0.432252	0.0486401
399	MARK4	6.9508	9.62177	0.469125	0.0487694
400	SLC7A2	77.5568	29.349	-1.40194	0.048967
401	SLC35D1	19.3389	15.6361	-0.306626	0.0489965
402	RSL1D1	19.0597	27.0764	0.506514	0.0490587
403	FUNDC2	10.2129	6.56143	-0.638305	0.0491044
404	GSDMB	1.95405	4.19326	1.10161	0.0491218
405	PLK2	35.259	62.9544	0.836314	0.0491655
406	ATOX1	63.3247	89.7816	0.503652	0.0492248
407	DNM1L	16.7269	11.2859	-0.567642	0.0492384
408	GPR37	0.642871	1.9489	1.60006	0.0493678
409	TNRC6C	2.23495	1.23482	-0.85594	0.0493686
410	THTPA	0.951336	3.32794	1.8066	0.0495081
411	ITPKC	11.4115	14.7889	0.37403	0.0496056
412	ANKRD9	5.846	3.93101	-0.572549	0.0497096
413	TRANK1	3.26901	4.99055	0.610344	0.0499254
414	DDX52	7.52307	6.00339	-0.325544	0.0499532
415	ZNF302	1.97376	4.45443	1.1743	0.0499914
