# Supplementary material for: Bioengineered Pancreas–Liver Crosstalk in a Microfluidic Coculture Chip Identifies Human Metabolic Response Signatures in Prediabetic Hyperglycemia
Source: Adv Sci (Weinh). 2022 Oct 26;9(34):2203368. doi: 10.1002/advs.202203368 (PMC9731722; doi:10.1002/advs.202203368)
Supplement: Supplementary file 5 — Supplemental Table 5 [file ADVS-9-2203368-s005.xlsx]

## Sheet: Sheet1
TF	Activity (HG)	Activity (LG)	delta(HG-LG)	SD activity HG	SD activity LG	P value
ZBTB12	0.011762	-0.025667	0.037429	0.017965	0.019006	0.028714
REL	0.076251	0.040265	0.035986	0.015771	0.016684	0.020198
IRF3	0.063	0.031803	0.031197	0.016735	0.017704	0.042842
TCF7	0.073721	0.044084	0.029637	0.014718	0.015571	0.032575
NR1I3	0.0187	-0.009773	0.028473	0.018978	0.020077	0.08491
TBX20	-0.052035	-0.080472	0.028437	0.019248	0.020363	0.088695
PAX1_PAX9	0.029392	0.001836	0.027556	0.020162	0.02133	0.109505
PKNOX1_TGIF2	0.045518	0.020223	0.025295	0.014181	0.015002	0.049748
ZBTB33_CHD2	0.007551	-0.016962	0.024513	0.010777	0.00944	0.014109
CDX2	-0.032432	-0.056644	0.024212	0.017699	0.018724	0.10924
HOXC9	0.025391	0.002479	0.022912	0.015464	0.01636	0.087985
NFKB1	0.039532	0.016667	0.022865	0.014523	0.015364	0.073768
PROX1	-0.006892	-0.029742	0.02285	0.015544	0.016444	0.089946
GLIS3	0.022129	-0.000591	0.02272	0.019732	0.020875	0.164757
GZF1	0.005383	-0.016871	0.022254	0.020558	0.021749	0.187522
HOXB4_LHX9	-0.007597	-0.029793	0.022196	0.016386	0.017336	0.112076
SMAD3	-0.00943	-0.031448	0.022018	0.017658	0.018681	0.137533
NFIA	0.043774	0.021956	0.021818	0.011821	0.012506	0.044337
HMBOX1	-0.002487	-0.024251	0.021764	0.016358	0.017306	0.117334
NR2F1	0.086465	0.064706	0.021759	0.014979	0.015846	0.09297
STAT4	0.016121	-0.005618	0.021739	0.017182	0.018177	0.132831
HOXC6_HOXA7	-0.043917	-0.065605	0.021688	0.019471	0.020599	0.17682
SOX18	-0.012152	-0.033676	0.021524	0.016168	0.017105	0.117157
HMX3	0.018429	-0.002372	0.020801	0.010729	0.01135	0.037341
CREB3L1_CREB3	0.00669	-0.013947	0.020637	0.015081	0.015955	0.109158
IRF2_STAT2_IRF8_IRF1	0.101401	0.080997	0.020404	0.009798	0.010366	0.028766
VAX2_RHOXF2	0.060624	0.040476	0.020148	0.020189	0.021358	0.219418
NR0B1	-0.01702	-0.036905	0.019885	0.014986	0.015854	0.11813
VENTX	-0.012654	-0.031928	0.019274	0.017856	0.01889	0.188602
DLX3_EVX1_MEOX1	-0.041594	-0.060853	0.019259	0.017779	0.018808	0.18725
BACH2	0.0158	-0.003439	0.019239	0.016877	0.017854	0.16835
ZNF35	0.008106	-0.010471	0.018577	0.021136	0.02236	0.272662
JUN	0.063353	0.044778	0.018575	0.012484	0.013207	0.086939
FOXJ2	0.006961	-0.011557	0.018518	0.017377	0.018384	0.193516
HLF_TEF	0.02606	0.008664	0.017396	0.016874	0.017851	0.206426
MAX_TFEB	0.042784	0.025646	0.017138	0.013087	0.013845	0.122098
E2F8	-0.012055	-0.02891	0.016855	0.013801	0.014601	0.144386
TLX2	0.031759	0.014928	0.016831	0.012012	0.012707	0.102539
ZBTB16	0.059924	0.043241	0.016683	0.016309	0.017253	0.20951
CEBPG	0.128964	0.112527	0.016437	0.018368	0.019432	0.264932
ISX	0.057966	0.041655	0.016311	0.017527	0.018542	0.24828
MYBL1	-0.040243	-0.056227	0.015984	0.013315	0.014086	0.150186
VAX1_GSX2	0.035828	0.020278	0.01555	0.017932	0.018971	0.278499
SPIC	0.054208	0.038717	0.015491	0.010057	0.010419	0.076203
SOX6	-0.020651	-0.036128	0.015477	0.015682	0.01659	0.223932
BHLHE22_BHLHA15_BHLHE23	-0.034101	-0.04954	0.015439	0.019116	0.020223	0.30965
RXRG	-0.024767	-0.040206	0.015439	0.010037	0.010619	0.07902
NFATC2_NFATC3	-0.036207	-0.051543	0.015336	0.010856	0.011485	0.10033
GCM2	-0.002064	-0.017397	0.015333	0.015989	0.016915	0.235742
ZSCAN4	0.014825	-0.000417	0.015242	0.01673	0.017699	0.257275
CREB1	0.092499	0.077683	0.014816	0.013439	0.014217	0.180634
HOXA1	-0.075744	-0.090341	0.014597	0.013447	0.014226	0.186464
STAT5B	0.015596	0.001036	0.01456	0.015224	0.016105	0.236853
TBX21_TBR1	-0.061252	-0.075723	0.014471	0.014846	0.015705	0.229004
ONECUT1	0.135886	0.121418	0.014468	0.015922	0.016845	0.258398
ELF2_GABPA_ELF5	0.043465	0.029078	0.014387	0.00549	0.0052	0.008913
FOXA3_FOXC2	0.070789	0.056718	0.014071	0.016572	0.017532	0.287667
ZNF263	-0.022655	-0.03669	0.014035	0.00772	0.008168	0.046682
OTP_PHOX2B_LHX1_LMX1A_LHX5_HOXC4	0.020886	0.006918	0.013968	0.016306	0.017251	0.28382
ATF7	-0.03112	-0.045018	0.013898	0.015966	0.016891	0.276846
MSX2	-0.004321	-0.018195	0.013874	0.019296	0.020414	0.36139
POU6F1	-0.037618	-0.051341	0.013723	0.019739	0.020882	0.376384
DLX1_HOXA3_BARX2	-0.070944	-0.084494	0.01355	0.014641	0.015489	0.250617
PPARA	-0.00336	-0.016887	0.013527	0.01234	0.013054	0.182764
ZNF740_ZNF219	0.005392	-0.008128	0.01352	0.011432	0.012094	0.155329
MEF2B	-0.009943	-0.023102	0.013159	0.018305	0.019366	0.361478
HMX2	-0.012187	-0.025337	0.01315	0.017704	0.018729	0.346872
HOXB5	-0.001889	-0.014885	0.012996	0.02002	0.02118	0.406822
HAND1	-0.035001	-0.047703	0.012702	0.018258	0.019315	0.376079
HMGA1	-0.025873	-0.03807	0.012197	0.011027	0.011666	0.179416
CDX1	-0.022046	-0.03424	0.012194	0.014413	0.015248	0.289236
SCRT1_SCRT2	-0.047961	-0.059876	0.011915	0.01455	0.015393	0.30355
EMX1	-0.031067	-0.042648	0.011581	0.015487	0.016384	0.343873
MSX1	-0.040122	-0.051656	0.011534	0.018123	0.019173	0.415544
HSFY2	0.05872	0.047251	0.011469	0.0117	0.012378	0.22671
PPARD	0.070407	0.05902	0.011387	0.019088	0.020193	0.443777
TFCP2	0.045088	0.033762	0.011326	0.014582	0.015426	0.326962
TFCP2L1	-0.02537	-0.036645	0.011275	0.01467	0.01552	0.33166
GATA6	-0.00905	-0.020268	0.011218	0.019447	0.020574	0.458249
SIX5_SMARCC2_HCFC1	-0.006041	-0.017099	0.011058	0.003996	0.004228	0.008951
REST	-0.411309	-0.42221	0.010901	0.0174	0.018408	0.422451
ZNF524	0.006412	-0.004416	0.010828	0.007853	0.008308	0.107009
RFX5	0.005852	-0.004799	0.010651	0.020104	0.021269	0.494114
KLF15	-0.012737	-0.023367	0.01063	0.012832	0.013576	0.298484
FOSL1	-0.020952	-0.031576	0.010624	0.014059	0.014874	0.339208
UBP1	-0.038406	-0.049024	0.010618	0.020531	0.02172	0.504047
ZIC3_ZIC4	-0.039335	-0.049892	0.010557	0.011887	0.012576	0.268194
KLF7	-0.001814	-0.012283	0.010469	0.021048	0.022267	0.51989
TCF3_MYOG	-0.038551	-0.048941	0.01039	0.011466	0.01213	0.25957
PITX3	0.017923	0.007539	0.010384	0.007139	0.007553	0.092647
HOXA13	-0.027298	-0.037637	0.010339	0.015169	0.016048	0.38521
TGIF1	0.000326	-0.009858	0.010184	0.0121	0.012801	0.291511
POU3F2	0.00023	-0.009888	0.010118	0.006287	0.006652	0.069059
TEAD3_TEAD1	0.154584	0.144494	0.01009	0.011282	0.011935	0.265174
SOX7	0.019293	0.009412	0.009881	0.020612	0.021806	0.534592
EBF3	0.005048	-0.004828	0.009876	0.011913	0.012604	0.298164
GFI1B	-0.060947	-0.070727	0.00978	0.013777	0.014575	0.367088
TAF1	-0.005922	-0.015554	0.009632	0.008125	0.011217	0.21366
DMC1	0.029411	0.019879	0.009532	0.020414	0.021597	0.544911
POU1F1	-0.009193	-0.018669	0.009476	0.016028	0.016956	0.447663
NR1I2	0.073197	0.063721	0.009476	0.013397	0.014173	0.368697
ZIC1	-0.010885	-0.020313	0.009428	0.016962	0.017944	0.474026
ZNF148	-0.009885	-0.01927	0.009385	0.011546	0.012214	0.30681
RORA	0.016674	0.007367	0.009307	0.017645	0.018667	0.495938
HDX	0.002115	-0.007058	0.009173	0.021731	0.02299	0.58307
NKX3-1	-0.001077	-0.010226	0.009149	0.015743	0.016655	0.455062
ATF5	0.012115	0.003061	0.009054	0.016718	0.017686	0.484952
ZFX	0.031658	0.022733	0.008925	0.006095	0.006448	0.09093
NR2C1	-0.03029	-0.039145	0.008855	0.01788	0.018916	0.521629
POU3F3_POU3F4	-0.034825	-0.043629	0.008804	0.014492	0.015331	0.435883
HOXC12_HOXD12	-0.016804	-0.025537	0.008733	0.014586	0.015431	0.442212
NR2F2	-0.01826	-0.026771	0.008511	0.011221	0.011871	0.337541
MAZ_ZNF281_GTF2F1	-0.047501	-0.056	0.008499	0.0037	0.003915	0.019677
SOX4	0.000219	-0.008239	0.008458	0.015918	0.016839	0.492881
ZNF384	0.005481	-0.002898	0.008379	0.005519	0.005839	0.082079
DLX5	-0.014715	-0.023087	0.008372	0.019985	0.021142	0.585848
CUX2	0.059259	0.050898	0.008361	0.011903	0.012593	0.371803
ZNF282	0.041917	0.033606	0.008311	0.018895	0.019989	0.567773
SHOX2_HOXC5	0.036223	0.028122	0.008101	0.010672	0.011291	0.337205
PRDM1	0.067904	0.059879	0.008025	0.016271	0.017213	0.523273
BATF	0.063559	0.055622	0.007937	0.007174	0.007589	0.179312
HOXC13	-0.043186	-0.051106	0.00792	0.016233	0.017174	0.527617
MEIS2	0.008169	0.000476	0.007693	0.005039	0.005331	0.080763
CXXC1	-0.024186	-0.031865	0.007679	0.008806	0.009316	0.276074
HOXB3	0.00335	-0.004233	0.007583	0.015972	0.016897	0.538397
NFAT5	-0.021251	-0.028832	0.007581	0.017876	0.018911	0.581351
HOXD9	0.003496	-0.004085	0.007581	0.016495	0.01745	0.551043
ID4_TCF4_SNAI2	-0.03582	-0.043289	0.007469	0.005145	0.005443	0.093141
SOX21	0.009884	0.002573	0.007311	0.019618	0.020755	0.626953
CTCF_CTCFL	0.00524	-0.002065	0.007305	0.011058	0.011699	0.39909
RAD21_SMC3	0.033641	0.026455	0.007186	0.011951	0.012644	0.440372
POU6F2	0.005062	-0.002122	0.007184	0.017973	0.019015	0.602735
IRF7	0.036731	0.029553	0.007178	0.010833	0.01146	0.397734
NKX3-2	-0.007474	-0.014607	0.007133	0.014169	0.01499	0.515028
ETV2	-0.02871	-0.035752	0.007042	0.010124	0.010711	0.376175
TCF7L2	-0.010771	-0.017699	0.006928	0.01674	0.01771	0.590272
PPARG	0.033063	0.026424	0.006639	0.012901	0.013649	0.506091
CDC5L	0.015661	0.009027	0.006634	0.012145	0.012849	0.481375
GLIS1	-0.005611	-0.012235	0.006624	0.022641	0.023952	0.701647
PAX8	-0.024233	-0.030856	0.006623	0.016135	0.017069	0.593228
ZBTB4	-0.006793	-0.01336	0.006567	0.017226	0.018223	0.619217
E2F7_E2F1	0.006953	0.000472	0.006481	0.007408	0.007837	0.274664
CEBPA	0.134292	0.127885	0.006407	0.012729	0.013466	0.515086
TP73	0.010539	0.004199	0.00634	0.018698	0.019782	0.657768
CENPB	-0.007894	-0.014146	0.006252	0.018482	0.019552	0.658497
RXRA_NR2F6_NR2C2	0.093794	0.087672	0.006122	0.012277	0.012988	0.518864
SOX10_SOX15	0.023704	0.017594	0.00611	0.015552	0.016453	0.608799
FOXO4	0.004635	-0.001407	0.006042	0.014883	0.015745	0.597198
POU2F2_POU3F1	0.083102	0.077363	0.005739	0.013552	0.014337	0.581883
HES7_HES5	-0.047847	-0.05351	0.005663	0.01653	0.017488	0.654504
HESX1	-0.010916	-0.016565	0.005649	0.017237	0.018235	0.668338
ZBTB3	-0.002374	-0.007989	0.005615	0.019676	0.020816	0.708561
NFIL3	0.068432	0.062864	0.005568	0.008628	0.009128	0.409422
SOX9	-0.007359	-0.012884	0.005525	0.011581	0.012252	0.536497
BARHL2	-0.022125	-0.027615	0.00549	0.012358	0.013074	0.56403
ZBTB7A_ZBTB7C	-0.064452	-0.069923	0.005471	0.016241	0.017181	0.659807
ETS1	0.010281	0.004883	0.005398	0.009228	0.009762	0.45224
FOXL1	-0.001999	-0.007393	0.005394	0.008557	0.009052	0.419734
MXI1_MYC_MYCN	0.06294	0.057608	0.005332	0.007416	0.007353	0.346588
BPTF	0.012785	0.007524	0.005261	0.00609	0.006443	0.280153
MLX_USF2_USF1_PAX2	-0.082516	-0.087744	0.005228	0.010984	0.011621	0.537424
POU5F1_POU2F3	-0.081897	-0.087067	0.00517	0.009959	0.010535	0.50248
RARB	0.014902	0.009745	0.005157	0.016124	0.017058	0.67575
BRCA1	-0.028383	-0.033497	0.005114	0.020307	0.021484	0.741167
TFAP2B	-0.004697	-0.009745	0.005048	0.011261	0.011913	0.560599
SOX8	0.016081	0.011141	0.00494	0.015114	0.01599	0.669167
PAX3	-0.090265	-0.095128	0.004863	0.017591	0.01861	0.717173
DDIT3	-0.002691	-0.007509	0.004818	0.019127	0.020235	0.741103
ZNF8	-0.011027	-0.015789	0.004762	0.020865	0.022073	0.76447
MEF2D_MEF2A	0.012732	0.008006	0.004726	0.014991	0.015859	0.680062
BCL6B	0.044276	0.039552	0.004724	0.017543	0.018559	0.724122
LHX2	-0.019314	-0.024025	0.004711	0.01813	0.01918	0.733316
CUX1	-0.064588	-0.069111	0.004523	0.011083	0.011725	0.595319
HIVEP1	-0.025271	-0.029629	0.004358	0.012604	0.013334	0.651561
ZNF784	-0.037797	-0.042094	0.004297	0.014254	0.01508	0.693156
KLF8	0.013601	0.009307	0.004294	0.004919	0.005204	0.275622
NKX1-2_RAX	0.060739	0.056463	0.004276	0.019327	0.020447	0.771426
MAFK	0.025397	0.021177	0.00422	0.008345	0.008828	0.513192
NKX2-5	-0.062314	-0.066421	0.004107	0.017733	0.01876	0.761124
FOXA1	0.009778	0.005832	0.003946	0.016146	0.017081	0.748476
ISL1	-0.036035	-0.039942	0.003907	0.0166	0.017561	0.757396
SREBF2	0.024412	0.020517	0.003895	0.019542	0.020674	0.793398
HOXD4	0.024703	0.020813	0.00389	0.017956	0.018996	0.776018
LMX1B_MNX1_RAX2	0.016198	0.012318	0.00388	0.018167	0.01922	0.779088
HOXA5	-0.072739	-0.076554	0.003815	0.018495	0.019566	0.786401
NR6A1	0.052743	0.049016	0.003727	0.014078	0.014893	0.728538
JDP2	0.018048	0.014331	0.003717	0.016791	0.017764	0.771303
HOXB8	0.009008	0.005311	0.003697	0.010933	0.011566	0.658613
NKX2-2	-0.030698	-0.034304	0.003606	0.013851	0.014653	0.732829
NR1D1	0.002672	-0.000921	0.003593	0.019007	0.020108	0.80377
E2F6	-0.012113	-0.015687	0.003574	0.005814	0.007042	0.46354
ZNF711_TFAP2A_TFAP2D	0.010065	0.006501	0.003564	0.002123	0.00278	0.087714
FOXK1_FOXP2_FOXB1_FOXP3	0.011734	0.008197	0.003537	0.011249	0.0119	0.68084
GLI2	0.047646	0.044131	0.003515	0.010366	0.010966	0.657739
NKX2-3	0.002271	-0.001173	0.003444	0.013977	0.014787	0.746502
NOTO_VSX2_DLX2_DLX6_NKX6-1	-0.01671	-0.020069	0.003359	0.016391	0.017341	0.787754
CBFB	0.060884	0.057526	0.003358	0.020596	0.02179	0.830196
ARID5A	-0.012806	-0.01615	0.003344	0.013375	0.01415	0.742947
PBX3	-0.080213	-0.083494	0.003281	0.010967	0.011602	0.695332
ZEB1	-0.022146	-0.025424	0.003278	0.005194	0.005382	0.414457
SP4_PML	-0.000476	-0.003739	0.003263	0.002186	0.002642	0.105711
SOX30	0.012472	0.009222	0.00325	0.019374	0.020496	0.825385
ZNF652	-0.030195	-0.033426	0.003231	0.011987	0.013082	0.728204
ZBTB49	0.022465	0.019247	0.003218	0.019119	0.020227	0.824814
LHX8	-0.056194	-0.05918	0.002986	0.016319	0.017264	0.809903
NR2E3	-0.041283	-0.044173	0.00289	0.011734	0.012413	0.746602
SP1	-0.00762	-0.010485	0.002865	0.003157	0.00334	0.258947
STAT5A	-0.0013	-0.004139	0.002839	0.008717	0.009222	0.670254
RCOR1_MTA3	-0.005571	-0.008392	0.002821	0.00144	0.001524	0.03601
GFI1	-0.052257	-0.055056	0.002799	0.0116	0.012272	0.751537
E2F3	-0.034366	-0.037157	0.002791	0.00635	0.006718	0.568061
ESRRA_ESR2	0.044297	0.041573	0.002724	0.003974	0.004204	0.382677
ZBED1	-0.002938	-0.005574	0.002636	0.021965	0.023238	0.874458
IRX3	0.007261	0.004635	0.002626	0.01163	0.012303	0.766886
EBF1	0.001518	-0.001091	0.002609	0.00601	0.006358	0.572698
KLF1	-0.019462	-0.021989	0.002527	0.011993	0.012688	0.781958
TP63	0.023359	0.020873	0.002486	0.014056	0.014871	0.816114
PATZ1_KLF4	0.011842	0.009375	0.002467	0.002356	0.002493	0.20036
ZBTB14	-0.068513	-0.070976	0.002463	0.006882	0.007281	0.640414
SIX6	0.095375	0.093084	0.002291	0.018261	0.019318	0.868816
PAX6	-0.04037	-0.042633	0.002263	0.015396	0.016288	0.846638
ONECUT2_ONECUT3	0.00209	-9.3e-05	0.002183	0.017569	0.018587	0.870067
SOX1	-0.040033	-0.042212	0.002179	0.018805	0.019894	0.878738
FOXM1_TBL1XR1	0.019929	0.017881	0.002048	0.003444	0.003644	0.445193
HINFP1	-0.029355	-0.031375	0.00202	0.021275	0.022508	0.90048
PITX1	0.031332	0.029415	0.001917	0.005688	0.006017	0.65965
EGR1_EGR4	-0.037177	-0.039089	0.001912	0.011093	0.011735	0.820685
GLIS2	-0.015517	-0.017342	0.001825	0.01415	0.014969	0.865183
HOXD11_HOXA11	0.090837	0.089019	0.001818	0.013385	0.014161	0.858125
ZNF423	-0.008837	-0.010458	0.001621	0.018133	0.019184	0.906265
MAFF_MAFG	-0.05834	-0.059802	0.001462	0.013275	0.014044	0.884694
FOXF2_FOXJ1	0.058543	0.057147	0.001396	0.016537	0.017495	0.911455
SMAD1	0.02061	0.019244	0.001366	0.003945	0.004174	0.651122
SOX13_SOX12	-0.060192	-0.061557	0.001365	0.010593	0.011206	0.865303
PAX5	0.000998	-0.000281	0.001279	0.003705	0.00392	0.652091
ZNF232	0.006125	0.004864	0.001261	0.020608	0.021801	0.935737
TFAP2C	-0.002065	-0.003323	0.001258	0.00537	0.005681	0.758485
EMX2	-0.030415	-0.031572	0.001157	0.014723	0.015576	0.917544
KLF3	-0.014241	-0.015355	0.001114	0.011805	0.012489	0.901084
ETV6	0.039158	0.03806	0.001098	0.01125	0.011902	0.897718
GRHL1	0.01456	0.013481	0.001079	0.019645	0.020783	0.942302
ZBTB18	-0.016495	-0.017445	0.00095	0.016757	0.017727	0.940448
TFAP2E	0.033802	0.032938	0.000864	0.01855	0.019624	0.951056
NANOG	-0.010064	-0.010911	0.000847	0.017656	0.018679	0.949593
LEF1	0.002934	0.002337	0.000597	0.011242	0.011893	0.94421
RELB	0.062264	0.061697	0.000567	0.014791	0.015648	0.959708
SPDEF	-0.016987	-0.017544	0.000557	0.015126	0.016002	0.961293
FUBP1	0.027347	0.026963	0.000384	0.017664	0.018687	0.977142
MEIS3_TGIF2LX	0.030939	0.030637	0.000302	0.0169	0.017879	0.98121
MYF6	-0.086255	-0.086499	0.000244	0.008795	0.009304	0.970832
DUXA	-0.014541	-0.014727	0.000186	0.013492	0.014274	0.985503
MIXL1_GSX1_BSX_MEOX2_LHX4	-0.01999	-0.020145	0.000155	0.01287	0.013615	0.987335
RHOXF1	-0.007346	-0.007417	7.1e-05	0.009309	0.00907	0.991637
YY1_YY2	-0.042642	-0.042692	5e-05	0.00891	0.009427	0.994099
LHX3	0.018071	0.018062	9e-06	0.018591	0.019668	0.999491
SIX1_SIX3_SIX2	0.015607	0.015612	-5e-06	0.015636	0.016541	0.999664
JUND	0.063554	0.063577	-2.3e-05	0.017547	0.018564	0.998622
PLAG1	-0.030582	-0.030545	-3.7e-05	0.017568	0.018586	0.997785
HOXA9	0.01695	0.017088	-0.000138	0.014119	0.014937	0.989722
FLI1	0.003476	0.003629	-0.000153	0.008041	0.008507	0.979993
SP3	0.018323	0.018544	-0.000221	0.00219	0.002317	0.894273
NRF1	0.000706	0.000934	-0.000228	0.006604	0.004712	0.957001
MAF_NRL	0.096443	0.096719	-0.000276	0.012322	0.013035	0.976448
LHX6	0.008298	0.00874	-0.000442	0.01661	0.017572	0.972022
SRF	0.042351	0.042837	-0.000486	0.016726	0.017694	0.969452
YBX1_FOS_NFYC_NFYA_NFYB_CEBPZ	0.010128	0.010666	-0.000538	0.00317	0.002658	0.803483
MYB	0.04616	0.04676	-0.0006	0.008697	0.009201	0.927575
OVOL1	-0.010515	-0.009816	-0.000699	0.022212	0.023499	0.966918
OLIG1	-0.000551	0.00027	-0.000821	0.016725	0.017693	0.948421
HOXA6	0.084252	0.085098	-0.000846	0.017714	0.018741	0.949818
GLI3	0.01175	0.012615	-0.000865	0.008603	0.009101	0.89465
HSF1	0.008512	0.009521	-0.001009	0.011181	0.011829	0.905381
HSF4	0.060742	0.061766	-0.001024	0.015416	0.016309	0.930258
RFX7_RFX4_RFX1	-0.135972	-0.134862	-0.00111	0.009814	0.010383	0.881614
IKZF1	0.012593	0.01384	-0.001247	0.002898	0.003066	0.575994
OSR1_OSR2	0.042598	0.043847	-0.001249	0.01793	0.018968	0.926872
MLXIPL	-0.00672	-0.005451	-0.001269	0.005965	0.00631	0.779909
ARID3A	-0.050626	-0.049322	-0.001304	0.014278	0.015105	0.904247
TAL1	0.001044	0.002395	-0.001351	0.004387	0.004641	0.686972
THRB	0.025318	0.026775	-0.001457	0.020573	0.021764	0.925657
NFIX_NFIB	-0.003014	-0.001443	-0.001571	0.004977	0.005265	0.679683
ALX3	0.04829	0.049872	-0.001582	0.017404	0.018412	0.904695
ELK4_ETV5_ELK1_ELK3_ELF4	0.002852	0.004602	-0.00175	0.005903	0.006245	0.697926
IRX5	-0.01932	-0.017514	-0.001806	0.017209	0.018206	0.89008
TBX2	0.008462	0.010296	-0.001834	0.014365	0.015198	0.866537
NR4A2	0.009638	0.011701	-0.002063	0.016925	0.017906	0.872511
SOX11	-0.092941	-0.090871	-0.00207	0.017813	0.018845	0.878394
ZKSCAN1	0.053527	0.05563	-0.002103	0.016966	0.017948	0.870372
KLF6	-0.027101	-0.024957	-0.002144	0.011202	0.011851	0.801387
THRA_RXRB	0.004187	0.006465	-0.002278	0.014967	0.015834	0.841286
NKX6-3	-0.004613	-0.002258	-0.002355	0.021769	0.02303	0.886718
OLIG3_NEUROD2_NEUROG2	-0.004991	-0.002631	-0.00236	0.012959	0.013709	0.810776
DPRX	0.001592	0.003996	-0.002404	0.015163	0.016041	0.834788
T	0.01136	0.013774	-0.002414	0.017913	0.018951	0.859217
HINFP	-0.009675	-0.007206	-0.002469	0.014897	0.01576	0.82744
NKX2-6	0.010191	0.01271	-0.002519	0.016267	0.017209	0.838567
TBX5	-0.025588	-0.023002	-0.002586	0.013768	0.014565	0.804989
ETV1_ERF_FEV_ELF1	0.028857	0.031447	-0.00259	0.007776	0.008226	0.663333
TWIST1_SNAI1	0.001338	0.003957	-0.002619	0.010667	0.011284	0.747356
AHR_ARNT2	-0.051504	-0.048846	-0.002658	0.005046	0.005338	0.496479
NR1H4	0.014862	0.017645	-0.002783	0.016113	0.017046	0.820324
NFE2L1	0.057246	0.060031	-0.002785	0.012454	0.013175	0.769051
TFEC_MITF_ARNTL_BHLHE41	0.007996	0.010797	-0.002801	0.011898	0.012587	0.757342
XBP1	-0.056351	-0.053502	-0.002849	0.016597	0.017558	0.821403
GATA3	-0.005768	-0.002897	-0.002871	0.004197	0.00444	0.383589
TCF21	0.057219	0.060114	-0.002895	0.013491	0.014273	0.778075
BARHL1	-0.049996	-0.047054	-0.002942	0.006105	0.006459	0.532531
HOXB2_UNCX_HOXD3	0.049664	0.052624	-0.00296	0.012334	0.013049	0.752831
MAFA	-0.097976	-0.094968	-0.003008	0.01894	0.020037	0.83451
KLF16_SP2	0.012165	0.015401	-0.003236	0.003858	0.004081	0.292981
HOXB7	-0.019039	-0.015694	-0.003345	0.014836	0.015696	0.767226
TBX4	-0.010306	-0.006927	-0.003379	0.0188	0.01989	0.813199
OTX1	0.053237	0.056616	-0.003379	0.01684	0.017816	0.792053
VSX1	0.010336	0.013723	-0.003387	0.015458	0.016353	0.77355
MYOD1	-0.019506	-0.015942	-0.003564	0.012024	0.01272	0.697968
NKX2-4	0.017684	0.021309	-0.003625	0.014262	0.015089	0.738877
MECP2	0.014752	0.018409	-0.003657	0.002923	0.003092	0.136422
CREB5_CREM_JUNB	-0.097188	-0.093171	-0.004017	0.012089	0.01279	0.664089
FOXD3_FOXI1_FOXF1	-0.028174	-0.024128	-0.004046	0.010518	0.011127	0.616124
FOSB	-0.008114	-0.004058	-0.004056	0.016285	0.017228	0.743881
RARA	0.036546	0.040629	-0.004083	0.013254	0.014021	0.68687
SOX5	0.027696	0.031873	-0.004177	0.015429	0.016322	0.722715
HOXB6_PRRX2	-0.096332	-0.092066	-0.004266	0.0089	0.009415	0.534625
HNF4A	0.284714	0.289015	-0.004301	0.016213	0.017152	0.728014
RORC	-0.019752	-0.015421	-0.004331	0.020496	0.021684	0.781355
ISL2	0.010639	0.014986	-0.004347	0.018738	0.019823	0.760739
CPEB1	-0.061709	-0.057338	-0.004371	0.012063	0.012762	0.636333
HIF1A	0.013761	0.018159	-0.004398	0.014827	0.015686	0.697771
FIGLA	-0.069524	-0.065033	-0.004491	0.015073	0.015947	0.696509
NHLH1	-0.028288	-0.023781	-0.004507	0.010932	0.011566	0.591667
EGR3_EGR2	0.041291	0.045887	-0.004596	0.010825	0.011452	0.580935
NR5A2	0.016324	0.020929	-0.004605	0.010839	0.011467	0.580693
TBX15_MGA	-0.048995	-0.044224	-0.004771	0.012963	0.013714	0.63114
HOXC11	-0.008551	-0.00375	-0.004801	0.018121	0.019171	0.728348
HOXB13	0.002164	0.006991	-0.004827	0.020694	0.021893	0.759487
RUNX1_RUNX2	-0.008466	-0.003569	-0.004897	0.008526	0.00902	0.460096
TCF12_ASCL2	0.020416	0.025334	-0.004918	0.008084	0.008552	0.435271
EN2_GBX2_LBX2	-0.046949	-0.041995	-0.004954	0.018555	0.019629	0.726345
FOXD1_FOXO1_FOXO6_FOXG1_FOXP1	0.019987	0.024951	-0.004964	0.011055	0.011696	0.559975
PBX1	-0.002804	0.002308	-0.005112	0.016019	0.016947	0.676422
SMAD4	-0.002821	0.002334	-0.005155	0.008532	0.009026	0.43826
PKNOX2	0.001768	0.006993	-0.005225	0.018494	0.019565	0.711301
CEBPB	0.117821	0.123081	-0.00526	0.0162	0.017139	0.671191
EP300	-0.023391	-0.018066	-0.005325	0.012563	0.01329	0.58154
GATA5	0.012815	0.018295	-0.00548	0.017077	0.018066	0.674745
AR_NR3C2	-0.054458	-0.048839	-0.005619	0.018501	0.019573	0.691009
E2F4	0.011673	0.017398	-0.005725	0.013147	0.013909	0.571548
TBP	0.046188	0.05205	-0.005862	0.01274	0.013478	0.550602
SPI1	0.037044	0.04298	-0.005936	0.009716	0.010279	0.433434
MAFB	-0.084095	-0.07811	-0.005985	0.006283	0.006646	0.238494
FOXQ1	0.029786	0.035786	-0.006	0.012584	0.013313	0.536725
SOX3_SOX2	0.00575	0.011752	-0.006002	0.008193	0.008901	0.359386
PRDM14	0.019397	0.025483	-0.006086	0.020443	0.021627	0.696732
BATF3	0.004198	0.010287	-0.006089	0.02046	0.021645	0.696828
ZFHX3	0.066661	0.072795	-0.006134	0.019855	0.021006	0.686049
SIN3A_CHD1	-0.021198	-0.014899	-0.006299	0.003522	0.003726	0.049312
STAT1_STAT3_BCL6	0.040678	0.047046	-0.006368	0.012656	0.01339	0.515249
NFATC4	-0.034408	-0.02795	-0.006458	0.013645	0.014435	0.539621
DLX4_HOXD8	0.036447	0.04295	-0.006503	0.009431	0.009977	0.38004
ZBTB6	-0.10298	-0.096451	-0.006529	0.010013	0.010593	0.404848
GSC_GSC2	-0.014841	-0.008155	-0.006686	0.016816	0.01779	0.604599
HMX1	-0.00104	0.005649	-0.006689	0.013723	0.014518	0.527989
NR2E1	0.023833	0.030961	-0.007128	0.014346	0.015177	0.520316
CREB3L2	0.076027	0.083211	-0.007184	0.015025	0.015896	0.535626
MNT_HEY1_HEY2	0.000958	0.008191	-0.007233	0.008671	0.009173	0.295421
CEBPE_CEBPD	0.132002	0.139254	-0.007252	0.014147	0.014966	0.50766
WRNIP1	-0.026246	-0.018967	-0.007279	0.002758	0.002917	0.011012
KLF14_SP8	-0.023803	-0.0165	-0.007303	0.005579	0.006239	0.131575
TCF7L1	-0.043373	-0.035921	-0.007452	0.016314	0.017259	0.553409
PRRX1_ALX4_PHOX2A	0.007086	0.014652	-0.007566	0.016328	0.017274	0.547881
IRF6_IRF4_IRF5	0.021747	0.029353	-0.007606	0.015761	0.016674	0.531958
MESP1	-0.021651	-0.013958	-0.007693	0.009991	0.010569	0.33082
POU2F1	0.036466	0.044183	-0.007717	0.01705	0.018038	0.556936
PAX4	-0.035395	-0.027473	-0.007922	0.015733	0.016645	0.514948
CLOCK	-0.001271	0.006764	-0.008035	0.012735	0.013473	0.419355
SREBF1_TFE3	0.021035	0.029181	-0.008146	0.011318	0.011973	0.360922
ZKSCAN3	-0.01804	-0.009813	-0.008227	0.021038	0.022256	0.610416
NR1H2	-0.002807	0.005462	-0.008269	0.016449	0.017402	0.515604
BARX1	-0.03736	-0.029089	-0.008271	0.010978	0.011614	0.340533
HOXD10	0.010863	0.019262	-0.008399	0.014227	0.015052	0.448309
SP100	0.007376	0.015879	-0.008503	0.011952	0.012644	0.366109
IRX6_IRX4	-0.053661	-0.045132	-0.008529	0.021275	0.022508	0.601684
AIRE	-0.014559	-0.006017	-0.008542	0.018345	0.019408	0.545998
SHOX	-0.032076	-0.023498	-0.008578	0.016563	0.017523	0.503477
EVX2	-0.028831	-0.020201	-0.00863	0.021814	0.023078	0.606361
RUNX3_BCL11A	0.01127	0.019992	-0.008722	0.014052	0.014866	0.426523
HIC1	-0.030629	-0.021762	-0.008867	0.007241	0.007661	0.143501
PLAGL1	0.0023	0.011216	-0.008916	0.003351	0.003545	0.010636
RFX3_RFX2	-0.204062	-0.195041	-0.009021	0.00712	0.007533	0.132399
RELA	0.094296	0.103415	-0.009119	0.015129	0.016005	0.439301
ESRRB_ESRRG	-0.064646	-0.055503	-0.009143	0.01203	0.012727	0.336646
ZNF333	-0.012697	-0.003344	-0.009353	0.018579	0.019656	0.515037
TP53	0.031715	0.041147	-0.009432	0.014912	0.015776	0.418259
SOX14	-0.01234	-0.002818	-0.009522	0.015997	0.016923	0.444731
OTX2_CRX	-0.058822	-0.049288	-0.009534	0.016373	0.017322	0.454218
TFAP4_MSC	-0.017321	-0.007777	-0.009544	0.012635	0.013367	0.339383
GMEB1	-0.028399	-0.018848	-0.009551	0.007825	0.008279	0.14459
ZNF143	0.037831	0.047434	-0.009603	0.009198	0.010592	0.220008
EPAS1_BCL3	-0.031148	-0.02152	-0.009628	0.007906	0.008364	0.145335
GATA2	-0.072406	-0.062545	-0.009861	0.010488	0.011096	0.243984
MYBL2	-0.026537	-0.016674	-0.009863	0.010836	0.011463	0.257661
RBPJ	-0.116581	-0.106663	-0.009918	0.016253	0.017194	0.43394
ZIC2_GLI1	-0.025927	-0.015828	-0.010099	0.015417	0.01631	0.402816
VDR	-0.010161	-5.1e-05	-0.01011	0.015	0.015869	0.390182
GCM1	-0.047492	-0.037265	-0.010227	0.015958	0.016883	0.412489
HOMEZ	-0.061712	-0.051471	-0.010241	0.011807	0.012491	0.278396
FOXO3_FOXD2	-0.064105	-0.053779	-0.010326	0.01437	0.015202	0.361647
KLF12	0.004995	0.015389	-0.010394	0.01215	0.012854	0.2844
ETV4_ETS2	-0.008101	0.002305	-0.010406	0.010342	0.010941	0.216114
WT1_MTF1_ZBTB7B	-0.028565	-0.017939	-0.010626	0.003218	0.003405	0.003949
NKX2-8	-0.075778	-0.064813	-0.010965	0.016835	0.01781	0.405341
GTF2I	-0.02235	-0.011256	-0.011094	0.005704	0.006034	0.036919
TBX1	0.010736	0.021852	-0.011116	0.007431	0.007861	0.085621
NFATC1	-0.021119	-0.00998	-0.011139	0.01292	0.013668	0.281006
FOXC1	-0.003075	0.00812	-0.011195	0.014737	0.015591	0.336862
DMBX1	-0.028921	-0.017694	-0.011227	0.020137	0.021303	0.472736
NR4A1	0.010188	0.021574	-0.011386	0.017863	0.018897	0.414857
ZNF350	-0.006358	0.00503	-0.011388	0.018856	0.019948	0.438442
ELF3_EHF	-0.021594	-0.010143	-0.011451	0.008998	0.00952	0.130994
E2F2_E2F5	-0.001337	0.010192	-0.011529	0.013367	0.014141	0.280834
PBX2	-0.001437	0.010118	-0.011555	0.021195	0.022423	0.482182
HOXC10_HOXD13	-0.016965	-0.005211	-0.011754	0.012937	0.013687	0.258456
SRY	-0.041823	-0.030029	-0.011794	0.015503	0.016402	0.336224
TFDP1	-0.015921	-0.004062	-0.011859	0.004683	0.004955	0.013161
OLIG2_NEUROD1_ATOH1	-0.026961	-0.014858	-0.012103	0.012164	0.012869	0.220641
PRDM4	0.016946	0.029183	-0.012237	0.020463	0.021648	0.442728
ZNF274	-0.00239	0.009877	-0.012267	0.020782	0.021986	0.448361
ZNF691	-0.027983	-0.015393	-0.01259	0.0191	0.020207	0.400058
STAT6	-0.037902	-0.02522	-0.012682	0.016164	0.017101	0.322501
TLX1_NFIC	0.045325	0.058116	-0.012791	0.012288	0.013	0.202635
POU4F2	-0.003307	0.009621	-0.012928	0.019439	0.020565	0.396108
RARG	-0.024893	-0.011904	-0.012989	0.008675	0.009177	0.085395
GMEB2	-0.024783	-0.011754	-0.013029	0.010101	0.010686	0.126752
SIX4	-0.003405	0.009626	-0.013031	0.020091	0.021255	0.407196
PGR	-0.01237	0.000752	-0.013122	0.014452	0.015289	0.258719
EN1_ESX1_GBX1	-0.009922	0.003217	-0.013139	0.015584	0.016486	0.290743
PTF1A	-0.041318	-0.028153	-0.013165	0.017664	0.018687	0.345358
DRGX_PROP1	-0.022594	-0.009243	-0.013351	0.018055	0.019101	0.348871
IRF9	0.03484	0.048192	-0.013352	0.018681	0.019763	0.364044
ARNT	0.04154	0.054902	-0.013362	0.013092	0.01385	0.210412
EOMES	0.014941	0.028404	-0.013463	0.011568	0.012239	0.160968
ERG	-0.008599	0.004975	-0.013574	0.006942	0.007344	0.036226
NKX2-1	-0.03605	-0.022409	-0.013641	0.017795	0.018826	0.332826
ETV7	0.00079	0.014613	-0.013823	0.011034	0.011673	0.13601
KLF13	-0.040942	-0.026966	-0.013976	0.015415	0.016307	0.259329
HOXD1	-0.024661	-0.010437	-0.014224	0.020599	0.021792	0.37941
FOXN1	-0.008918	0.005463	-0.014381	0.014082	0.014897	0.21017
TEAD4	-0.020057	-0.00566	-0.014397	0.015434	0.016328	0.247294
EZH2	-0.021544	-0.007107	-0.014437	0.008425	0.008913	0.056729
MECOM	-0.028971	-0.014459	-0.014512	0.016027	0.016955	0.259891
FOSL2_SMARCC1	0.003324	0.018023	-0.014699	0.013378	0.014153	0.181905
TBX19	0.01894	0.033654	-0.014714	0.016344	0.01729	0.262347
ATF4	0.001417	0.016218	-0.014801	0.018684	0.019766	0.318214
HOXA4	-0.014818	0.000282	-0.0151	0.018185	0.019239	0.297443
HES1	0.025236	0.040363	-0.015127	0.009988	0.010567	0.082655
DBP	-0.053794	-0.038494	-0.0153	0.014265	0.015091	0.191033
ETV3	-0.050034	-0.03471	-0.015324	0.01363	0.01442	0.173398
PDX1	0.020624	0.035966	-0.015342	0.016802	0.017775	0.256318
NR3C1	0.037468	0.052812	-0.015344	0.008831	0.009342	0.054234
NKX1-1	0.002023	0.017649	-0.015626	0.019413	0.020538	0.311153
HBP1	0.044673	0.06082	-0.016147	0.014362	0.015194	0.173392
FOXA2_FOXJ3	0.048756	0.064952	-0.016196	0.013574	0.01436	0.152271
SPIB	-0.056113	-0.039735	-0.016378	0.012746	0.013484	0.127941
ATF2_ATF1_ATF3	-0.007986	0.008847	-0.016833	0.007691	0.008136	0.023792
NR4A3	0.03012	0.047085	-0.016965	0.012248	0.012958	0.105739
E4F1	0.065894	0.083146	-0.017252	0.019264	0.02038	0.264605
ZNF410	0.00522	0.022574	-0.017354	0.021275	0.022507	0.30527
HIC2	0.001845	0.019206	-0.017361	0.006553	0.006932	0.010835
MBD2	0.001036	0.018406	-0.01737	0.011853	0.012539	0.090729
BHLHE40	0.029101	0.046536	-0.017435	0.018176	0.019229	0.235634
PITX2	-0.02873	-0.011027	-0.017703	0.021236	0.022467	0.295715
HOXC8	0.029202	0.047736	-0.018534	0.008383	0.008868	0.022874
PAX7_NOBOX	0.001629	0.020572	-0.018943	0.014816	0.015675	0.12952
IRX2	-0.02066	-0.001529	-0.019131	0.018019	0.019063	0.194944
INSM1	-0.01153	0.007771	-0.019301	0.016089	0.017021	0.150421
MEF2C	-0.051549	-0.0321	-0.019449	0.015898	0.016819	0.143814
MEIS1	-0.040971	-0.020587	-0.020384	0.009865	0.010436	0.029611
BACH1_NFE2_NFE2L2	0.104725	0.12581	-0.021085	0.014554	0.015397	0.093667
HSF2	-0.049558	-0.028364	-0.021194	0.017336	0.01834	0.144035
DBX2_HLX	-0.037046	-0.015703	-0.021343	0.014934	0.015799	0.097227
MZF1	-0.05064	-0.029172	-0.021468	0.009081	0.009607	0.017513
HOXA2_HOXB1	-0.086919	-0.065214	-0.021705	0.018884	0.019978	0.165394
ALX1_ARX	-0.000936	0.021241	-0.022177	0.019805	0.020952	0.174867
HNF4G	0.103026	0.125228	-0.022202	0.011501	0.012167	0.037918
TBX3	-0.011124	0.011456	-0.02258	0.016037	0.016966	0.101227
BBX	-0.034049	-0.011207	-0.022842	0.019448	0.020574	0.157731
SOX17	0.016009	0.038862	-0.022853	0.014138	0.014957	0.068128
SMAD2	-0.135182	-0.111895	-0.023287	0.016792	0.017764	0.105393
NKX6-2	-0.061945	-0.038528	-0.023417	0.016539	0.017498	0.099728
POU4F1_POU4F3	0.019344	0.044526	-0.025182	0.015315	0.016202	0.064636
HNF1A_HNF1B	0.388114	0.414039	-0.025925	0.015496	0.016394	0.06123
RREB1	0.007694	0.033955	-0.026261	0.014566	0.01541	0.048006
ATF6	-0.015925	0.011292	-0.027217	0.013358	0.014132	0.031196
NFKB2	0.012215	0.039615	-0.0274	0.012139	0.012842	0.021087
HMGA2	0.016272	0.044294	-0.028022	0.019942	0.021098	0.101777
HOXA10_HOXB9	0.006985	0.035365	-0.02838	0.017539	0.018555	0.067912
ARID5B	0.014142	0.043402	-0.02926	0.017415	0.018424	0.06041
ESR1	0.048148	0.080577	-0.032429	0.01055	0.011162	0.005544
IKZF2	-0.036827	-0.002061	-0.034766	0.013263	0.014031	0.011349
GATA1_GATA4	-0.034749	0.002961	-0.03771	0.011143	0.011789	0.003506
